# Supplementary material for: 2,2′-(Carbono­thio­yldisulfanedi­yl)bis­(2-methyl­propanoic acid)
Source: Acta Crystallogr Sect E Struct Rep Online. 2013 Apr 20;69(Pt 5):o774. doi: 10.1107/S1600536813010179 (PMC3648298; doi:10.1107/S1600536813010179)
Supplement: Supplementary file 2 [file e-69-0o774-Isup2.hkl]

#
# h,k,l, Fc-squared, Fo-squared, sigma(Fo-squared) and status flag
#
data_I
_shelx_title ' import in P 21/c'
_shelx_refln_list_code          4
_shelx_F_calc_maximum      115.76
_exptl_crystal_F_000       592.00
_reflns_d_resolution_high  0.7898
 
loop_
 _symmetry_equiv_pos_as_xyz
 'x, y, z'
 '-x, y+1/2, -z+1/2'
 '-x, -y, -z'
 'x, -y-1/2, z-1/2'
 
_cell_length_a    10.4044
_cell_length_b    10.4947
_cell_length_c    13.7744
_cell_angle_alpha  90.000
_cell_angle_beta  117.363
_cell_angle_gamma  90.000
 
_shelx_F_squared_multiplier     1.000
 
loop_
 _refln_index_h
 _refln_index_k
 _refln_index_l
 _refln_F_squared_calc
 _refln_F_squared_meas
 _refln_F_squared_sigma
 _refln_observed_status
   2   0   0       67.88       54.20      1.57 o
   3   0   0      450.53      439.20      9.53 o
   5   0   0      435.40      380.26      8.35 o
   6   0   0       16.93       13.51      1.85 o
   7   0   0      114.32      110.83      3.83 o
   8   0   0     2087.38     2186.53     37.62 o
   9   0   0      143.69      133.72      6.43 o
  10   0   0       40.06       33.72      6.17 o
  11   0   0        0.82       -3.53      4.84 o
   1   1   0     1635.48     1600.74     25.21 o
   2   1   0       67.33       59.34      2.03 o
   3   1   0     7511.82     7213.62     84.82 o
   4   1   0       99.96      136.81      2.52 o
   5   1   0     1164.14     1186.96     14.13 o
   6   1   0      396.11      395.95      5.99 o
   7   1   0      789.60      791.93     11.16 o
   8   1   0      422.93      383.19     16.62 o
   9   1   0       72.63       70.28      3.91 o
  10   1   0       10.05        5.73      3.43 o
  11   1   0      407.17      445.58     11.79 o
   1   2   0     4426.23     4284.75     47.12 o
   2   2   0       84.59       84.37      1.42 o
   3   2   0    13399.59    13176.50    143.25 o
   4   2   0     1049.42      969.19     11.66 o
   5   2   0      519.05      520.06      7.25 o
   6   2   0      366.75      327.17      7.70 o
   7   2   0      215.45      240.74      4.48 o
   8   2   0      817.21      834.76     17.73 o
   9   2   0       69.73       72.28      4.63 o
  10   2   0        9.67        4.99      3.50 o
  11   2   0        3.17        5.79      4.51 o
   1   3   0     5347.79     5028.01     55.25 o
   2   3   0     2462.63     2475.92     27.71 o
   3   3   0     5990.08     6174.34     68.07 o
   4   3   0      119.25      123.87      2.23 o
   5   3   0     1024.51     1012.61     12.39 o
   6   3   0      408.25      393.18      5.99 o
   7   3   0      197.50      193.38      7.78 o
   8   3   0        3.02        2.45      1.68 o
   9   3   0        5.71       13.29      4.59 o
  10   3   0       58.30       48.84      5.27 o
  11   3   0      166.30      168.13     17.16 o
   0   4   0     2873.90     3016.46     82.63 o
   1   4   0      103.16       98.20      3.60 o
   2   4   0      589.52      665.48      8.00 o
   3   4   0      195.92      195.95      3.01 o
   4   4   0        2.24        3.63      0.81 o
   5   4   0       26.56       18.69      1.23 o
   6   4   0       52.87       59.27      2.10 o
   7   4   0        2.14        0.55      1.61 o
   8   4   0      111.57      113.14     10.90 o
   9   4   0       51.43       49.01      4.57 o
  10   4   0        5.69        3.99      3.65 o
  11   4   0        8.11       11.43      6.99 o
   1   5   0       29.86       30.60      1.31 o
   2   5   0     1679.25     1749.18     20.16 o
   3   5   0       86.16       91.89      2.77 o
   4   5   0        0.81        1.24      0.86 o
   5   5   0      208.89      209.44      6.89 o
   6   5   0      459.69      480.67      6.81 o
   7   5   0       56.73       58.16      2.66 o
   8   5   0        0.74       -1.59      3.19 o
   9   5   0        2.96        4.96      3.17 o
  10   5   0       36.89       38.83      4.75 o
   0   6   0        0.32        0.84      0.96 o
   1   6   0       16.43        9.63      0.98 o
   2   6   0      380.63      366.84      7.00 o
   3   6   0      961.29      991.48     29.44 o
   4   6   0      504.70      518.43     12.83 o
   5   6   0       22.56       17.38      1.40 o
   6   6   0       49.93       57.91      2.42 o
   7   6   0      283.59      283.96      5.89 o
   8   6   0       19.46       20.43      2.76 o
   9   6   0       42.89       37.96      7.73 o
  10   6   0        1.91        0.47      4.18 o
   1   7   0     1876.33     1992.05     63.20 o
   2   7   0      141.12      144.50      6.45 o
   3   7   0      222.43      223.67     12.68 o
   4   7   0       10.32       12.58      1.21 o
   5   7   0      954.53      963.11     37.50 o
   6   7   0       90.05       93.74      2.98 o
   7   7   0      600.27      606.75     20.56 o
   8   7   0       29.31       25.56      2.96 o
   9   7   0       57.61       37.98      4.37 o
   0   8   0       17.09       19.65      6.25 o
   1   8   0        8.44        7.76      0.97 o
   2   8   0       17.41       21.78      2.23 o
   3   8   0      802.28      829.16     35.61 o
   4   8   0      263.62      271.96      4.66 o
   5   8   0        0.94        0.37      1.34 o
   6   8   0       34.24       36.24      2.24 o
   7   8   0      142.66      144.81     11.67 o
   8   8   0       18.15       20.27      5.14 o
   9   8   0        1.28        1.34      4.41 o
   1   9   0      215.96      232.20     10.32 o
   2   9   0     1387.07     1504.24     90.93 o
   3   9   0       92.77       95.61      2.34 o
   4   9   0       17.69       18.08      1.95 o
   5   9   0       14.63       12.04      1.91 o
   6   9   0       17.91       20.25      3.16 o
   7   9   0      153.74      174.99      7.66 o
   8   9   0       14.75       16.87      4.89 o
   0  10   0       12.55       13.20      5.34 o
   1  10   0       18.72       18.90      1.55 o
   2  10   0        2.77        3.46      1.11 o
   3  10   0       15.54       15.04      1.33 o
   4  10   0      160.59      168.21     13.94 o
   5  10   0       19.68       21.64      5.57 o
   6  10   0       15.79       12.05      3.41 o
   7  10   0        0.03        6.79      5.01 o
   1  11   0      239.48      241.51     12.89 o
   2  11   0       19.76       26.26      5.24 o
   3  11   0       24.29       23.82      3.10 o
   4  11   0       24.37       17.30      4.56 o
   5  11   0       42.67       32.60      9.88 o
   6  11   0        0.26        3.12      3.88 o
   0  12   0       37.04       23.66      7.70 o
   1  12   0      128.35      136.42     13.99 o
   2  12   0        0.03       -2.94      3.66 o
   3  12   0       71.48       70.86      5.29 o
   4  12   0       22.36       20.40      4.45 o
   5  12   0       54.46       74.65      9.76 o
   1  13   0        0.38        3.31      4.71 o
   2  13   0      119.75      115.41      9.14 o
 -11   1   1       39.55       36.48      4.65 o
 -10   1   1       91.20       83.42      4.50 o
  -9   1   1      215.58      215.22      5.79 o
  -8   1   1       50.87       44.55      2.15 o
  -7   1   1        5.56        4.02      1.25 o
  -6   1   1     1229.88     1293.14     15.53 o
  -5   1   1      113.08       86.05      1.88 o
  -4   1   1      353.50      355.23      4.90 o
  -3   1   1     1843.96     1881.69     22.84 o
  -2   1   1     3029.32     2865.96     31.84 o
   1   1   1     5801.09     5492.37     59.99 o
   2   1   1       34.37       38.67      1.36 o
   3   1   1       65.47       60.89      1.46 o
   4   1   1     4338.94     4422.47     57.10 o
   5   1   1      280.25      281.38      4.60 o
   6   1   1        9.76        7.49      1.16 o
   7   1   1       93.38       88.08      4.32 o
   8   1   1      279.76      274.64      5.53 o
   9   1   1       23.40       22.90      3.29 o
  10   1   1       29.28       25.40      5.58 o
  11   1   1        4.30        6.69      5.25 o
 -11   2   1       56.86       49.48      4.84 o
 -10   2   1        7.27        3.74      5.29 o
  -9   2   1       71.64       62.88      3.43 o
  -8   2   1      489.74      510.63      7.95 o
  -7   2   1        0.12        1.14      1.30 o
  -6   2   1        0.71        1.58      0.87 o
  -5   2   1      369.50      364.77      5.31 o
  -4   2   1     1457.20     1462.30     16.78 o
  -3   2   1      631.99      596.36      7.30 o
  -2   2   1      477.43      477.17      5.72 o
  -1   2   1     9030.59     8641.94    118.60 o
   0   2   1     1143.59     1127.93     12.75 o
   1   2   1     4373.99     4048.93     44.76 o
   2   2   1      255.84      251.34      3.58 o
   3   2   1      640.96      627.77      7.59 o
   4   2   1       94.11      106.98      2.24 o
   5   2   1     2642.07     2722.82     33.43 o
   6   2   1       14.88       13.56      1.61 o
   7   2   1      196.52      174.07      3.88 o
   8   2   1        3.45        4.80      2.54 o
   9   2   1      178.65      181.59      6.86 o
  10   2   1        7.15        9.85     10.23 o
  11   2   1      138.55      126.99      7.11 o
 -11   3   1       60.32       54.67      5.34 o
 -10   3   1       48.07       46.93      5.51 o
  -9   3   1       17.80       10.55      2.75 o
  -8   3   1       59.66       54.09      2.17 o
  -7   3   1       34.95       29.16      1.70 o
  -6   3   1      314.97      304.48      8.10 o
  -5   3   1      102.25       80.51      3.42 o
  -4   3   1       94.07       82.52      2.68 o
  -3   3   1      657.45      678.77      8.21 o
  -2   3   1      663.48      613.42      7.34 o
  -1   3   1     6437.37     6356.22    111.75 o
   0   3   1      473.35      454.56      7.48 o
   1   3   1     1544.58     1555.03     17.87 o
   2   3   1     5159.97     5105.01     56.64 o
   3   3   1     5372.88     5747.14     63.86 o
   4   3   1      120.20      110.78      2.24 o
   5   3   1      987.92     1040.64     13.49 o
   6   3   1     1764.42     1766.65     22.83 o
   7   3   1      367.35      405.66      6.46 o
   8   3   1       88.00       77.95      4.11 o
   9   3   1       71.76       76.51      5.00 o
  10   3   1      449.16      494.65     14.02 o
  11   3   1       14.51        4.52      6.78 o
 -11   4   1       62.20       55.74      5.50 o
 -10   4   1        2.85        4.71      3.65 o
  -9   4   1        1.39        3.05      2.38 o
  -8   4   1      142.94      144.74      8.61 o
  -7   4   1      117.04      110.94      3.40 o
  -6   4   1      495.13      513.86      6.98 o
  -5   4   1      130.66      120.68      2.41 o
  -4   4   1      176.86      171.29      2.78 o
  -3   4   1      511.66      499.92     10.47 o
  -2   4   1     2348.76     2424.07     27.20 o
  -1   4   1     2855.83     2881.52     68.02 o
   0   4   1      790.31      799.23     32.37 o
   1   4   1       69.59       78.32      2.46 o
   2   4   1      576.02      551.97      6.96 o
   3   4   1     1784.32     1766.59     20.43 o
   4   4   1        0.00        0.91      0.86 o
   5   4   1      465.89      485.37      6.72 o
   6   4   1       60.79       62.77      3.32 o
   7   4   1     1186.43     1235.74     16.70 o
   8   4   1      116.56      123.53      5.09 o
   9   4   1      110.13      116.32      6.03 o
  10   4   1       34.49       46.88      5.61 o
 -11   5   1       71.83       68.66      6.89 o
 -10   5   1       70.59       68.85      4.75 o
  -9   5   1        2.33        3.37      4.12 o
  -8   5   1       54.78       50.40      3.45 o
  -7   5   1      114.01      108.34      4.89 o
  -6   5   1     1119.91     1086.78     19.87 o
  -5   5   1      205.66      205.54      5.31 o
  -4   5   1      847.03      842.94     10.28 o
  -3   5   1        6.89        6.93      1.08 o
  -2   5   1      752.05      747.74     18.12 o
  -1   5   1      475.05      490.04     22.66 o
   0   5   1      473.14      474.56     16.21 o
   1   5   1       20.03       13.71      0.69 o
   2   5   1     1458.66     1408.05     30.35 o
   3   5   1       77.19       68.39      3.09 o
   4   5   1      474.76      453.24      6.27 o
   5   5   1      261.58      274.64      4.43 o
   6   5   1     1335.58     1298.39     16.01 o
   7   5   1        0.01        3.32      3.28 o
   8   5   1       26.36       20.06      2.71 o
   9   5   1      103.73       98.64      5.82 o
  10   5   1      390.57      416.47     30.10 o
 -10   6   1       38.90       30.69      5.01 o
  -9   6   1       94.72      100.83      7.75 o
  -8   6   1       39.24       41.92      2.77 o
  -7   6   1      104.91      100.02      4.03 o
  -6   6   1       35.57       31.68      1.73 o
  -5   6   1      709.72      722.04     12.07 o
  -4   6   1       30.47       27.39      1.16 o
  -3   6   1        7.31        4.75      0.65 o
  -2   6   1      729.15      781.57     20.78 o
  -1   6   1     2727.54     2796.61     87.74 o
   0   6   1      180.60      201.40      6.24 o
   1   6   1      379.65      416.33     18.25 o
   2   6   1      291.96      303.75      4.55 o
   3   6   1     1132.41     1185.89     15.71 o
   4   6   1      244.52      254.00      4.12 o
   5   6   1       43.74       47.02      1.92 o
   6   6   1       49.83       50.50      2.18 o
   7   6   1      889.27      955.37     16.82 o
   8   6   1       98.21      104.43      8.54 o
   9   6   1       19.24       15.24      3.95 o
  10   6   1       86.79       79.60      8.29 o
 -10   7   1        1.18        2.61      7.89 o
  -9   7   1       35.14       44.21      4.36 o
  -8   7   1       33.02       38.46      2.96 o
  -7   7   1       88.75       99.60      5.01 o
  -6   7   1      136.77      143.32      3.21 o
  -5   7   1      117.23      105.11      4.24 o
  -4   7   1       61.80       59.52      1.58 o
  -3   7   1      726.26      757.91     17.37 o
  -2   7   1       43.36       41.53      2.72 o
  -1   7   1       37.18       38.03      3.25 o
   0   7   1       71.87       73.73      3.30 o
   1   7   1      390.17      390.88     16.26 o
   2   7   1      239.39      235.58      9.38 o
   3   7   1      386.16      366.62      7.52 o
   4   7   1      154.21      157.86      3.55 o
   5   7   1      161.73      171.64      3.55 o
   6   7   1      144.93      134.00     10.17 o
   7   7   1      125.72      119.15      5.91 o
   8   7   1       16.32       17.56      3.19 o
   9   7   1       81.43       68.37      7.62 o
  -9   8   1        3.70        6.95      3.89 o
  -8   8   1      202.90      202.24      9.50 o
  -7   8   1        0.74        1.96      1.68 o
  -6   8   1       12.03       10.58      2.10 o
  -5   8   1        0.29        1.20      1.79 o
  -4   8   1     1067.84     1112.19     37.20 o
  -3   8   1      134.12      128.55      8.48 o
  -2   8   1      142.19      145.91      8.51 o
  -1   8   1       43.29       41.98      4.63 o
   0   8   1      209.58      222.15     12.90 o
   1   8   1       27.04       29.50      1.59 o
   2   8   1      410.82      419.51     13.68 o
   3   8   1       21.65       20.04      1.48 o
   4   8   1      180.89      188.75     12.50 o
   5   8   1       57.17       52.85      2.37 o
   6   8   1      109.15       98.61      6.73 o
   7   8   1      201.23      204.58      6.82 o
   8   8   1      221.56      227.88     26.22 o
  -8   9   1       11.20       15.22     13.72 o
  -7   9   1       46.09       43.13      4.82 o
  -6   9   1       12.96       18.15      3.82 o
  -5   9   1      137.57      133.98      4.99 o
  -4   9   1      197.72      195.42      5.27 o
  -3   9   1      531.83      545.69     42.04 o
  -2   9   1       21.88       25.43      2.95 o
  -1   9   1       86.81       96.10      2.13 o
   0   9   1       70.30       77.04      4.67 o
   1   9   1      555.59      589.50     34.80 o
   2   9   1       99.10      107.73     11.83 o
   3   9   1      126.86      128.86      8.92 o
   4   9   1        0.50        4.20      1.60 o
   5   9   1      145.58      146.12     10.02 o
   6   9   1        3.12        7.15      3.12 o
   7   9   1       17.05       25.59      4.78 o
   8   9   1       35.36       36.76      5.34 o
  -8  10   1       22.12       21.40      9.79 o
  -7  10   1        5.21       -2.28      5.79 o
  -6  10   1        0.00        0.25      2.97 o
  -5  10   1        1.37        3.01      4.23 o
  -4  10   1      131.39      147.89     10.22 o
  -3  10   1        3.22        2.56      2.45 o
  -2  10   1       75.47       73.52     13.13 o
  -1  10   1      127.75      138.74      5.89 o
   0  10   1       57.62       69.96      4.52 o
   1  10   1       74.51       76.41      6.30 o
   2  10   1      167.07      165.25     14.87 o
   3  10   1       17.39       13.96      1.68 o
   4  10   1      267.31      289.17     13.46 o
   5  10   1        0.09        0.25      3.19 o
   6  10   1      121.45      117.68      7.89 o
   7  10   1        0.65        6.96      8.51 o
  -6  11   1       54.14       52.14      5.20 o
  -5  11   1      145.12      139.45     11.71 o
  -4  11   1       16.04       12.64      4.86 o
  -3  11   1      116.85      123.36     10.89 o
  -2  11   1        2.73        1.51      2.69 o
  -1  11   1      108.34      123.66      7.17 o
   0  11   1        1.48        2.13      1.38 o
   1  11   1       28.72       34.31      2.32 o
   2  11   1        0.02        0.13      1.70 o
   3  11   1        1.30        2.42      3.86 o
   4  11   1       15.94       12.85      3.59 o
   5  11   1      140.50      144.43     19.12 o
   6  11   1       24.58       31.03     11.97 o
  -5  12   1       27.50       21.85      6.75 o
  -4  12   1      104.88       86.25     10.69 o
  -3  12   1        1.22        3.10      3.71 o
  -2  12   1        6.50        3.12      3.35 o
  -1  12   1       13.52       13.85      3.59 o
   0  12   1       43.25       31.81      5.16 o
   1  12   1        7.21        6.60      4.15 o
   2  12   1        1.86        9.79      8.39 o
   3  12   1      112.16      104.92      8.19 o
   4  12   1        8.13       10.16      4.08 o
  -2  13   1        0.55       -1.70      4.41 o
  -1  13   1        2.98       -4.69      4.69 o
   0  13   1        4.35        5.16      6.13 o
   1  13   1        2.11        1.74      6.00 o
 -12   0   2      962.26      960.90     29.29 o
 -11   0   2      215.79      242.59     11.18 o
 -10   0   2        0.71        4.93      3.76 o
  -9   0   2       77.31       75.08      3.87 o
  -8   0   2     3368.55     3462.27     55.90 o
  -7   0   2      331.73      316.43      6.86 o
  -6   0   2      261.39      230.57      5.87 o
  -5   0   2      638.76      652.66     11.51 o
  -4   0   2     5743.99     5533.92     87.34 o
  -3   0   2      396.02      408.14      8.00 o
  -1   0   2     1381.81     1284.33     23.42 o
   1   0   2        1.66        3.74      0.88 o
   2   0   2     1880.74     1757.06     40.46 o
   3   0   2       40.84       40.82      1.91 o
   4   0   2     3001.27     3358.90     61.53 o
   5   0   2      918.17      924.93     18.52 o
   6   0   2        9.71        8.52      1.81 o
   7   0   2      115.33      115.09      4.34 o
   8   0   2       44.71       34.07      4.37 o
   9   0   2      435.65      471.46     15.03 o
  10   0   2       16.16        9.14      6.30 o
 -12   1   2       75.05       73.33      6.09 o
 -11   1   2       45.10       45.29      4.39 o
 -10   1   2        9.58       10.04      2.86 o
  -9   1   2      879.55      876.65     14.87 o
  -8   1   2       59.63       70.04      3.24 o
  -7   1   2       25.60       23.06      3.20 o
  -6   1   2      267.52      249.17      3.94 o
  -5   1   2     1242.88     1236.52     14.48 o
  -4   1   2     2692.64     2723.05     30.82 o
  -3   1   2     9433.36     9154.16     99.93 o
  -2   1   2       51.76       53.18      0.78 o
  -1   1   2     8974.47     7603.41    619.30 o
   1   1   2      556.33      553.18      6.63 o
   2   1   2     2401.58     2409.92     31.46 o
   3   1   2     1114.34     1104.66     16.53 o
   4   1   2      753.02      745.94     10.58 o
   5   1   2      172.81      155.48      6.12 o
   6   1   2      237.43      230.21      4.31 o
   7   1   2      111.93      114.33      3.41 o
   8   1   2      166.73      172.03      5.77 o
   9   1   2      392.36      421.18     22.38 o
  10   1   2        0.09       -4.09      7.14 o
 -12   2   2      295.60      293.27     18.01 o
 -11   2   2       70.55       64.75      4.77 o
 -10   2   2      111.67       99.26      4.91 o
  -9   2   2       20.85       18.23      2.19 o
  -8   2   2      641.82      635.80      8.61 o
  -7   2   2        0.36        1.06      1.18 o
  -6   2   2     1794.33     1825.11     24.37 o
  -5   2   2      531.20      582.75      7.30 o
  -4   2   2     2503.78     2610.49     29.37 o
  -3   2   2      275.27      284.10      3.88 o
  -2   2   2     1337.82     1339.65     14.35 o
  -1   2   2        6.91       15.97      0.43 o
   0   2   2     1504.17     1482.99     16.72 o
   1   2   2      430.77      397.43      4.89 o
   2   2   2      650.11      694.10      8.26 o
   3   2   2      570.60      537.68      6.73 o
   4   2   2     2472.92     2551.75     31.45 o
   5   2   2     1017.12     1018.58     14.73 o
   6   2   2      442.88      430.84      6.82 o
   7   2   2        0.04       -1.34      1.74 o
   8   2   2        6.43        7.60      2.99 o
   9   2   2      170.86      158.52      6.75 o
  10   2   2       45.05       50.86      5.32 o
 -12   3   2        7.91       11.64      6.52 o
 -11   3   2       15.75        8.69      4.34 o
 -10   3   2      155.12      163.87      6.74 o
  -9   3   2      403.74      410.08     14.18 o
  -8   3   2       13.29        8.10      1.80 o
  -7   3   2      397.19      377.60      6.39 o
  -6   3   2      252.27      280.37      6.27 o
  -5   3   2     1536.98     1516.43     17.72 o
  -4   3   2      261.72      248.75      3.57 o
  -3   3   2       11.49        8.90      0.59 o
  -2   3   2       55.39       62.92      1.07 o
  -1   3   2     3850.03     3805.76     54.90 o
   0   3   2      790.21      799.18     18.48 o
   1   3   2     9112.69     9030.54     98.40 o
   2   3   2      309.63      328.81      4.31 o
   3   3   2       26.00       26.62      1.18 o
   4   3   2       69.20       64.66      1.79 o
   5   3   2      249.95      254.95      4.42 o
   6   3   2       12.63       15.41      1.58 o
   7   3   2       33.96       31.26      4.17 o
   8   3   2       87.74       78.83      5.20 o
   9   3   2       64.46       58.11      5.86 o
  10   3   2        7.34        4.90      3.88 o
 -11   4   2       95.41       90.48      5.85 o
 -10   4   2       51.69       55.18      4.43 o
  -9   4   2        4.35        5.17      2.22 o
  -8   4   2        5.10        3.15      2.66 o
  -7   4   2      399.33      400.25      6.45 o
  -6   4   2        4.96        5.79      1.11 o
  -5   4   2        1.49        2.46      0.89 o
  -4   4   2      137.34      108.90      2.08 o
  -3   4   2      728.67      721.64      9.54 o
  -2   4   2        1.39        1.87      0.70 o
  -1   4   2       40.57       34.27      2.11 o
   0   4   2     4291.36     4685.00     75.98 o
   1   4   2     1145.05     1174.22     16.66 o
   2   4   2       90.70       99.09      1.92 o
   3   4   2      122.47      121.45      2.39 o
   4   4   2        0.04        0.58      0.80 o
   5   4   2       62.97       61.34      2.01 o
   6   4   2      178.59      184.75      4.42 o
   7   4   2      117.23      130.79      8.22 o
   8   4   2       23.07       17.36      3.44 o
   9   4   2        0.27        2.66      4.47 o
  10   4   2        0.79        2.10      4.20 o
 -11   5   2        0.54       -3.25      3.85 o
 -10   5   2      182.80      181.53      6.39 o
  -9   5   2       32.20       37.22      5.23 o
  -8   5   2       79.04       72.47      3.15 o
  -7   5   2       54.22       48.74      4.98 o
  -6   5   2      371.94      376.43      7.16 o
  -5   5   2      638.12      645.23      8.35 o
  -4   5   2        3.16        2.84      0.65 o
  -3   5   2      440.96      453.03      5.76 o
  -2   5   2     6107.90     6411.27    149.69 o
  -1   5   2        0.04        1.71      1.05 o
   0   5   2        1.80        2.97      0.79 o
   1   5   2      148.17      157.00      4.90 o
   2   5   2     3956.64     4286.15     71.25 o
   3   5   2      122.79      119.49      2.44 o
   4   5   2       69.60       63.05      1.89 o
   5   5   2        0.06        0.01      1.16 o
   6   5   2      299.54      335.51      5.44 o
   7   5   2        9.64        7.74      2.18 o
   8   5   2        0.36        3.02      2.89 o
   9   5   2       20.38       20.07      4.21 o
  10   5   2       41.85       46.77      7.24 o
 -11   6   2        6.99        0.00      5.81 o
 -10   6   2       46.35       44.00      5.66 o
  -9   6   2       62.84       61.46      3.59 o
  -8   6   2        7.90        7.08      2.33 o
  -7   6   2        2.46        2.90      1.44 o
  -6   6   2       11.07        9.90      1.38 o
  -5   6   2      436.39      451.66      6.18 o
  -4   6   2      219.93      207.75      3.08 o
  -3   6   2       99.96      100.52      2.98 o
  -2   6   2      311.89      317.41      9.49 o
  -1   6   2       68.14       51.12      1.92 o
   0   6   2      155.40      177.47      5.32 o
   1   6   2      255.84      234.39      9.94 o
   2   6   2       94.63      102.80      2.26 o
   3   6   2       73.31       75.06      1.94 o
   4   6   2        1.13        1.55      1.07 o
   5   6   2       68.38       75.50      2.42 o
   6   6   2       92.27       94.54      4.08 o
   7   6   2      249.73      251.80      6.28 o
   8   6   2       54.04       49.58      7.68 o
   9   6   2       29.00       25.97     11.97 o
 -10   7   2       18.72       20.80     10.11 o
  -9   7   2        8.04       25.87      4.54 o
  -8   7   2       39.21       37.40      2.65 o
  -7   7   2      293.98      289.73      5.55 o
  -6   7   2        1.64        2.56      1.10 o
  -5   7   2       97.55       93.91      3.76 o
  -4   7   2       61.10       64.21      5.58 o
  -3   7   2      865.08      903.39     30.64 o
  -2   7   2      156.24      165.64      4.55 o
  -1   7   2       22.90       22.55      0.87 o
   0   7   2        5.32        5.32      0.73 o
   1   7   2      355.73      357.68      8.60 o
   2   7   2      573.56      584.20     18.95 o
   3   7   2       20.59       20.80      1.44 o
   4   7   2       15.94       10.79      1.40 o
   5   7   2       33.25       21.39      1.79 o
   6   7   2      292.59      305.27      6.27 o
   7   7   2        2.97        2.41      2.41 o
   8   7   2       18.03       25.32      4.21 o
   9   7   2        4.13       -2.07      4.38 o
  -9   8   2       53.49       53.72      6.08 o
  -8   8   2       37.23       52.09      7.82 o
  -7   8   2        9.27        8.89      2.45 o
  -6   8   2       75.42       77.94      4.26 o
  -5   8   2     1285.40     1347.50     22.85 o
  -4   8   2      110.94      105.73      3.16 o
  -3   8   2      172.09      164.11      6.75 o
  -2   8   2      698.87      744.65     30.36 o
  -1   8   2     1160.10     1238.51     17.15 o
   0   8   2      173.01      173.84     11.22 o
   1   8   2       33.68       33.81      1.49 o
   2   8   2       55.52       55.28      2.70 o
   3   8   2      231.21      219.54     12.00 o
   4   8   2        1.80        0.91      1.38 o
   5   8   2        2.33        7.66      3.06 o
   6   8   2        8.62        5.19      3.82 o
   7   8   2       97.99       86.12      4.03 o
   8   8   2       75.35       68.27      9.67 o
  -9   9   2       78.50       63.36      7.44 o
  -8   9   2        0.23        8.98      4.41 o
  -7   9   2        0.27        3.59      3.24 o
  -6   9   2        6.94        5.77      1.31 o
  -5   9   2      234.91      218.73      6.42 o
  -4   9   2       67.08       62.30      5.45 o
  -3   9   2       38.35       40.68      5.00 o
  -2   9   2      198.94      189.78     11.60 o
  -1   9   2       80.53       79.34      4.93 o
   0   9   2      429.29      452.50     19.07 o
   1   9   2        0.03       -0.08      1.19 o
   2   9   2       31.36       31.52      1.57 o
   3   9   2       12.60        8.78      2.34 o
   4   9   2        0.54       -1.53      1.53 o
   5   9   2       75.28       73.76      3.29 o
   6   9   2      112.02      112.29      6.09 o
   7   9   2        4.09        3.03      4.54 o
  -8  10   2        0.23        1.62      5.91 o
  -7  10   2       13.95       12.86      5.26 o
  -6  10   2        2.80        0.68      3.16 o
  -5  10   2       25.26       22.75      3.04 o
  -4  10   2       19.10       16.52      2.52 o
  -3  10   2       66.41       69.94     11.07 o
  -2  10   2      319.11      326.96      9.79 o
  -1  10   2       62.97       59.64      8.04 o
   0  10   2       25.70       24.62      3.60 o
   1  10   2       10.54       10.01      1.53 o
   2  10   2       31.37       23.49      5.11 o
   3  10   2        3.90        1.75      1.63 o
   4  10   2       12.42       14.77      2.59 o
   5  10   2        0.21        1.06      6.62 o
   6  10   2       33.54       48.62      5.95 o
  -7  11   2        0.02        2.43      5.07 o
  -6  11   2        2.50        5.26      3.93 o
  -5  11   2        8.29       11.14      4.15 o
  -4  11   2       76.42       69.18      4.24 o
  -3  11   2       25.49       23.55      7.97 o
  -2  11   2        0.71        0.69      2.87 o
  -1  11   2       31.54       34.30      5.08 o
   0  11   2       31.31       30.55      1.74 o
   1  11   2        3.30        2.18      2.52 o
   2  11   2       63.51       58.71      5.44 o
   3  11   2       13.70       17.34      2.75 o
   4  11   2        9.34       10.51      3.60 o
   5  11   2        8.44       11.08      4.37 o
  -5  12   2       18.64       12.60      8.07 o
  -4  12   2        5.91        5.61      3.65 o
  -3  12   2      100.46      115.39     17.25 o
  -2  12   2        5.23        1.29      4.19 o
  -1  12   2       27.02       29.96      7.10 o
   0  12   2        2.49        2.68      7.07 o
   1  12   2       31.94       34.97      5.76 o
   2  12   2        5.42        2.54      4.28 o
   3  12   2      108.84      133.73     30.11 o
   4  12   2        0.09        3.17      8.10 o
  -2  13   2        5.88        5.25      6.09 o
  -1  13   2        3.42        1.25      5.03 o
   0  13   2        0.21        0.47      6.54 o
   1  13   2        0.70       -2.82      4.13 o
 -12   1   3        2.02       -4.14      4.14 o
 -11   1   3        0.53       -2.43      2.43 o
 -10   1   3       40.78       42.04      3.16 o
  -9   1   3       22.30       22.84      2.88 o
  -8   1   3        0.60        2.01      1.31 o
  -7   1   3      245.14      257.76      4.18 o
  -6   1   3       42.31       34.17      2.22 o
  -5   1   3        0.05        1.29      0.68 o
  -4   1   3      332.50      279.09      3.73 o
  -3   1   3     3569.66     3652.52     36.26 o
  -2   1   3        0.65        3.11      0.42 o
  -1   1   3     1413.34     1319.79     18.15 o
   0   1   3        0.07        0.29      0.36 o
   1   1   3       20.56       14.10      0.69 o
   2   1   3      396.49      384.43     19.87 o
   3   1   3       65.51       64.23      3.02 o
   4   1   3      166.65      143.96      3.16 o
   5   1   3        8.73        6.97      1.37 o
   6   1   3        7.17        9.23      1.51 o
   7   1   3       63.87       60.15      2.70 o
   8   1   3        1.74        5.00      2.59 o
   9   1   3        0.00        2.22      4.14 o
  10   1   3        1.75        6.12      4.16 o
 -12   2   3        0.10        1.67      4.84 o
 -11   2   3       39.57       40.61      8.83 o
 -10   2   3        0.68        1.63      2.97 o
  -9   2   3      344.16      339.84     13.26 o
  -8   2   3       79.50       78.88      2.36 o
  -7   2   3     1575.71     1625.36     19.27 o
  -6   2   3        1.37        2.23      0.83 o
  -5   2   3       63.76       44.57      2.90 o
  -4   2   3      758.97      782.19     11.41 o
  -3   2   3     7183.77     7101.68    107.00 o
  -2   2   3       10.29       11.18      0.52 o
  -1   2   3     2440.87     2368.43     30.28 o
   0   2   3       40.53       38.74      0.84 o
   1   2   3    12597.01    11946.33    130.06 o
   2   2   3       29.05       29.53      3.22 o
   3   2   3     2602.53     2741.28     35.83 o
   4   2   3       13.99       12.82      1.39 o
   5   2   3     4055.75     4268.90     56.43 o
   6   2   3       67.80       56.00      3.38 o
   7   2   3       16.58       20.56      4.18 o
   8   2   3        1.57        3.77      2.81 o
   9   2   3      230.55      238.36      7.65 o
  10   2   3        5.16       -0.88      3.74 o
 -12   3   3        2.87        1.38      5.26 o
 -11   3   3        1.36        2.67      4.30 o
 -10   3   3      853.00      913.62     16.02 o
  -9   3   3      259.17      248.31      5.28 o
  -8   3   3       29.94       27.75      1.80 o
  -7   3   3      152.65      147.19      2.97 o
  -6   3   3     4992.66     5133.95     57.58 o
  -5   3   3        3.14        1.20      0.69 o
  -4   3   3        0.25        0.77      0.53 o
  -3   3   3        1.31        3.22      1.79 o
  -2   3   3     8852.54     8790.57    136.39 o
  -1   3   3       79.99       66.80      3.67 o
   0   3   3      362.68      401.26      5.19 o
   1   3   3     1529.07     1665.85     19.80 o
   2   3   3     1948.32     1934.56     27.27 o
   3   3   3      548.51      602.91      7.65 o
   4   3   3       91.77       96.39      2.27 o
   5   3   3      356.45      403.17      6.82 o
   6   3   3      572.17      585.41      9.73 o
   7   3   3       28.85       38.34      3.12 o
   8   3   3       54.04       58.00      4.42 o
   9   3   3       14.86       19.09      4.17 o
  10   3   3       64.45       51.27      8.08 o
 -12   4   3        2.37       -0.13      7.59 o
 -11   4   3      318.47      324.74      9.32 o
 -10   4   3       64.78       65.20      3.79 o
  -9   4   3      396.05      433.50      8.23 o
  -8   4   3        0.02        0.19      1.27 o
  -7   4   3     2395.04     2481.75     30.63 o
  -6   4   3        0.56       -0.93      0.93 o
  -5   4   3     3278.84     3334.62     45.66 o
  -4   4   3      102.70       81.47      2.05 o
  -3   4   3     2133.27     2118.62     32.88 o
  -2   4   3      224.02      215.67      5.90 o
  -1   4   3     5147.51     5348.16    142.75 o
   0   4   3     1665.90     1760.32     47.39 o
   1   4   3     2258.91     2280.38     25.89 o
   2   4   3     1231.81     1317.77     15.46 o
   3   4   3      530.23      602.01      7.88 o
   4   4   3      217.84      219.34      3.74 o
   5   4   3      865.89      875.51     13.29 o
   6   4   3       94.84       82.14      2.81 o
   7   4   3        2.19        1.78      2.15 o
   8   4   3        2.66        1.37      6.39 o
   9   4   3      159.86      153.48     10.22 o
 -11   5   3       71.37       64.63      4.87 o
 -10   5   3      218.57      220.96     15.94 o
  -9   5   3      102.04      100.04     10.39 o
  -8   5   3       29.76       30.08      2.05 o
  -7   5   3      273.45      281.64      4.75 o
  -6   5   3     1805.43     1878.44     23.02 o
  -5   5   3      609.62      646.51      7.69 o
  -4   5   3      333.16      319.60     10.15 o
  -3   5   3     1462.21     1544.45     36.84 o
  -2   5   3     9158.45     9469.12    226.15 o
  -1   5   3      284.33      279.34     12.13 o
   0   5   3     1086.49     1148.37     35.60 o
   1   5   3      276.77      279.25      8.80 o
   2   5   3     2664.90     2609.29     29.97 o
   3   5   3       50.95       50.94      2.49 o
   4   5   3      753.68      785.56     10.31 o
   5   5   3       69.28       64.51      2.31 o
   6   5   3      956.16      951.67     23.95 o
   7   5   3       54.41       51.41      3.65 o
   8   5   3       61.06       61.90      4.77 o
   9   5   3        0.80        0.45      3.71 o
 -11   6   3        0.21        2.45      5.84 o
 -10   6   3        0.03       -0.46      3.30 o
  -9   6   3      125.34      130.39      4.18 o
  -8   6   3      765.71      797.64     37.35 o
  -7   6   3      193.82      206.63      3.96 o
  -6   6   3        5.52        5.20      1.07 o
  -5   6   3      899.84      921.75     10.78 o
  -4   6   3     1254.67     1322.46     31.12 o
  -3   6   3     1029.40     1089.12     33.42 o
  -2   6   3      397.14      394.08     12.14 o
  -1   6   3       63.85       48.67      1.19 o
   0   6   3      131.41      132.87      5.74 o
   1   6   3      719.17      673.04     17.32 o
   2   6   3      224.49      206.90      4.44 o
   3   6   3      258.55      263.23      4.24 o
   4   6   3        7.30        5.99      1.38 o
   5   6   3      106.41      100.01      3.04 o
   6   6   3       24.50       15.68      2.25 o
   7   6   3       38.45       42.48      3.04 o
   8   6   3        0.43        3.54      4.49 o
   9   6   3       32.64       31.72      6.60 o
 -10   7   3      139.72      140.13      7.57 o
  -9   7   3       95.87       96.26      4.70 o
  -8   7   3        1.56        2.57      2.18 o
  -7   7   3        6.01        7.35      1.42 o
  -6   7   3      694.82      728.14     19.12 o
  -5   7   3      640.34      641.27     11.08 o
  -4   7   3        0.26        1.45      1.89 o
  -3   7   3      105.83      109.68      5.07 o
  -2   7   3     1585.58     1664.85     42.75 o
  -1   7   3      837.06      852.70     21.60 o
   0   7   3      178.71      178.75      7.96 o
   1   7   3      395.28      404.90     18.30 o
   2   7   3      115.66      119.38      3.89 o
   3   7   3     1145.02     1222.77     15.03 o
   4   7   3       62.17       58.70      3.47 o
   5   7   3       25.14       18.88      4.56 o
   6   7   3      110.19      104.10      4.09 o
   7   7   3      357.18      363.13     12.66 o
   8   7   3        2.54        4.51     10.56 o
 -10   8   3        3.76       -0.43      7.55 o
  -9   8   3        6.89        9.73      4.98 o
  -8   8   3      126.17      121.84      9.85 o
  -7   8   3      125.66      129.65     13.00 o
  -6   8   3        1.39        0.55      1.00 o
  -5   8   3      821.12      823.50     20.92 o
  -4   8   3      613.94      645.10     27.87 o
  -3   8   3      338.05      338.63     18.95 o
  -2   8   3       11.80       10.29      1.44 o
  -1   8   3      396.30      411.62     17.84 o
   0   8   3      578.33      610.24     24.72 o
   1   8   3      212.74      190.07      8.57 o
   2   8   3       56.94       52.14      1.85 o
   3   8   3       41.72       49.79      2.13 o
   4   8   3       73.22       73.80      4.27 o
   5   8   3        7.17       10.83      2.04 o
   6   8   3        1.80        3.31      2.82 o
   7   8   3       11.54       22.94      4.74 o
   8   8   3       60.88       55.78      8.43 o
  -9   9   3      108.43       91.81      7.40 o
  -8   9   3        0.19        0.23      3.75 o
  -7   9   3       66.38       52.81      7.14 o
  -6   9   3        0.89       -2.58      3.05 o
  -5   9   3      245.11      243.84     14.34 o
  -4   9   3        7.50        4.83      2.09 o
  -3   9   3      311.01      310.20     15.54 o
  -2   9   3        0.23        1.62      1.56 o
  -1   9   3        3.78        9.31      2.24 o
   0   9   3      316.73      346.51      7.68 o
   1   9   3      221.95      228.00      9.35 o
   2   9   3        5.79        9.29      1.81 o
   3   9   3        4.31        5.46      1.52 o
   4   9   3        0.00        2.35      1.99 o
   5   9   3       21.04       23.09      6.39 o
   6   9   3        0.44        4.22      5.70 o
   7   9   3       72.92       65.73     10.38 o
  -8  10   3      170.32      163.08     11.56 o
  -7  10   3       22.95       19.78      4.13 o
  -6  10   3       36.01       34.88      4.02 o
  -5  10   3        2.64        2.76      2.25 o
  -4  10   3      748.92      815.74     59.38 o
  -3  10   3        5.80        6.30      2.47 o
  -2  10   3       52.36       49.51      3.90 o
  -1  10   3       19.36       16.50      2.43 o
   0  10   3      654.36      721.91     27.21 o
   1  10   3       10.06        9.09      1.41 o
   2  10   3        1.83        2.07      1.87 o
   3  10   3       19.92       21.56      2.34 o
   4  10   3      318.49      336.91     49.02 o
   5  10   3        2.25        1.20      3.21 o
   6  10   3       12.15       13.92      4.79 o
  -7  11   3       16.45       14.36      5.35 o
  -6  11   3       18.31       23.94      6.38 o
  -5  11   3       13.85       14.59      3.92 o
  -4  11   3       15.14       14.34      3.34 o
  -3  11   3      198.86      187.34     12.40 o
  -2  11   3        1.98        4.59      2.50 o
  -1  11   3        6.16        6.37      2.46 o
   0  11   3      142.41      143.87     10.74 o
   1  11   3       25.76       23.86      4.32 o
   2  11   3       66.68       59.92      3.49 o
   3  11   3       26.01       31.86      8.12 o
   4  11   3        0.17        0.75      4.65 o
   5  11   3        1.98        6.01      4.95 o
  -5  12   3        0.67       -0.11      4.30 o
  -4  12   3        8.66        5.85      3.37 o
  -3  12   3        2.04        5.49      3.98 o
  -2  12   3        2.29        0.10      3.41 o
  -1  12   3        2.62        9.65      3.47 o
   0  12   3       15.48       11.84      4.28 o
   1  12   3        0.33       -5.03      5.03 o
   2  12   3        1.83       -3.03      5.64 o
   3  12   3       64.13       63.90      7.61 o
  -1  13   3        1.48        3.14      5.25 o
 -12   0   4       98.17      100.42      8.78 o
 -11   0   4       65.54       74.61      6.07 o
 -10   0   4      183.46      180.93      6.69 o
  -9   0   4      383.83      380.01      8.56 o
  -8   0   4     2203.49     2285.99     37.94 o
  -7   0   4     2229.55     2298.76     37.94 o
  -6   0   4     2249.41     2149.22     34.89 o
  -5   0   4      306.21      294.34      5.79 o
  -4   0   4     2270.85     2324.44     33.92 o
  -3   0   4     5939.51     5988.35     83.32 o
  -2   0   4       25.07       34.28      1.03 o
  -1   0   4      794.20      755.24     14.35 o
   0   0   4     5508.84     5636.11    101.84 o
   1   0   4      614.32      606.72     11.87 o
   2   0   4     2437.44     2718.64     61.13 o
   3   0   4     1342.34     1286.38     21.55 o
   4   0   4     5546.80     5745.26     91.30 o
   5   0   4      105.88      117.15      3.85 o
   6   0   4      139.81      138.12      4.67 o
   7   0   4      360.98      374.76     12.71 o
   8   0   4     1341.42     1408.91     36.22 o
   9   0   4        1.38        3.16      4.37 o
 -12   1   4        0.30       -0.71      4.05 o
 -11   1   4       35.09       32.87      4.05 o
 -10   1   4       25.28       27.31      7.67 o
  -9   1   4      114.13      105.29      3.13 o
  -8   1   4      349.09      357.51      5.47 o
  -7   1   4      720.12      744.27     14.18 o
  -6   1   4        0.15        0.75      0.78 o
  -5   1   4     2269.13     2357.83     26.85 o
  -4   1   4     7120.92     7386.84     73.50 o
  -3   1   4     7906.55     7798.97     80.65 o
  -2   1   4      855.33      805.09     15.32 o
  -1   1   4     1610.57     1485.25     19.55 o
   0   1   4     2340.04     2136.51     26.08 o
   1   1   4     5568.93     5286.14     67.67 o
   2   1   4     1165.56     1153.06     16.25 o
   3   1   4     2404.82     2536.30     33.84 o
   4   1   4      480.89      454.10     14.49 o
   5   1   4     5377.13     5582.03     67.29 o
   6   1   4      207.14      188.57      4.94 o
   7   1   4      135.28      154.86      5.53 o
   8   1   4      505.08      563.99     31.69 o
   9   1   4      363.97      396.65     25.69 o
 -12   2   4      132.93      134.27      9.38 o
 -11   2   4        8.68        8.41      3.55 o
 -10   2   4       58.38       56.16      3.18 o
  -9   2   4       96.46       88.46      2.78 o
  -8   2   4      682.58      671.50      8.82 o
  -7   2   4      365.19      391.81      5.62 o
  -6   2   4     1737.05     1773.05     20.87 o
  -5   2   4       29.68       18.92      0.91 o
  -4   2   4       95.50       72.88      1.43 o
  -3   2   4     2959.29     3054.51     30.45 o
  -2   2   4       87.27       71.95      2.34 o
  -1   2   4     3518.69     3563.48     39.42 o
   0   2   4     5073.78     5012.60     59.32 o
   1   2   4      460.05      491.53      7.01 o
   2   2   4     1239.40     1255.60     15.58 o
   3   2   4      966.48      915.73     17.27 o
   4   2   4     2219.14     2233.80     29.89 o
   5   2   4       61.08       55.74      2.35 o
   6   2   4       12.33       12.27      3.13 o
   7   2   4       94.33       99.55      5.37 o
   8   2   4      753.52      806.61     26.44 o
   9   2   4       10.97       13.38      3.92 o
 -12   3   4        3.19       -3.95      4.23 o
 -11   3   4      190.35      188.96      7.56 o
 -10   3   4       46.05       35.39      2.68 o
  -9   3   4        9.03        8.57      1.83 o
  -8   3   4        3.77        3.32      1.31 o
  -7   3   4     2383.49     2496.12     28.85 o
  -6   3   4      233.47      228.38      3.91 o
  -5   3   4        3.21        2.92      0.65 o
  -4   3   4      107.64       96.01      1.75 o
  -3   3   4     7612.52     7877.41     86.19 o
  -2   3   4      514.23      487.84      9.15 o
  -1   3   4      204.67      206.23      2.93 o
   0   3   4     1212.10     1219.75     13.98 o
   1   3   4      109.09       86.25      1.99 o
   2   3   4     1611.07     1684.78     19.39 o
   3   3   4      242.05      240.08      3.82 o
   4   3   4      612.92      614.10     11.04 o
   5   3   4     1392.73     1425.41     20.16 o
   6   3   4      333.04      327.92      8.28 o
   7   3   4       67.68       76.01      5.82 o
   8   3   4      182.71      186.11      9.92 o
   9   3   4       61.58       53.44      5.73 o
 -12   4   4       15.97       10.92      4.27 o
 -11   4   4       19.20       17.97      3.85 o
 -10   4   4       26.57       27.99      2.84 o
  -9   4   4      380.01      381.78      7.31 o
  -8   4   4       15.57       11.19      1.53 o
  -7   4   4        8.03        8.62      1.20 o
  -6   4   4      234.17      227.94      4.51 o
  -5   4   4      133.21      113.66      2.93 o
  -4   4   4      107.84      111.38      2.87 o
  -3   4   4        0.07        1.29      1.04 o
  -2   4   4     2116.03     2292.60     54.21 o
  -1   4   4      157.88      130.19      2.05 o
   0   4   4      834.05      861.32     15.73 o
   1   4   4      520.25      544.85      7.01 o
   2   4   4       90.18       61.40      1.65 o
   3   4   4      401.02      415.27      9.40 o
   4   4   4       31.68       30.21      1.66 o
   5   4   4      156.71      149.55      5.44 o
   6   4   4      151.12      136.32      4.11 o
   7   4   4      122.84      112.64     10.57 o
   8   4   4      121.63      114.67      6.35 o
   9   4   4       24.35       14.09      5.06 o
 -11   5   4        0.36        0.68      2.95 o
 -10   5   4      765.21      792.09     28.03 o
  -9   5   4        3.71       -0.41      1.94 o
  -8   5   4        1.34        3.04      1.94 o
  -7   5   4       26.15       23.88      1.43 o
  -6   5   4      853.86      877.02     10.35 o
  -5   5   4       53.03       48.04      1.37 o
  -4   5   4      633.41      679.85      8.89 o
  -3   5   4      236.27      234.16      5.41 o
  -2   5   4       43.65       24.58      2.08 o
  -1   5   4      134.31      145.40      2.27 o
   0   5   4      881.48     1054.53     31.92 o
   1   5   4       21.92       23.53      1.77 o
   2   5   4      963.85     1035.30     13.55 o
   3   5   4        5.51        4.28      1.53 o
   4   5   4      138.66      134.58      6.64 o
   5   5   4      186.34      188.47      3.96 o
   6   5   4      238.57      239.72      6.89 o
   7   5   4      193.82      190.00      7.20 o
   8   5   4        1.30        1.96      4.81 o
   9   5   4        2.45        4.55      5.54 o
 -11   6   4       81.10       86.03      6.77 o
 -10   6   4       45.07       39.85      3.35 o
  -9   6   4        5.95        7.19      2.18 o
  -8   6   4       14.45       14.54      2.51 o
  -7   6   4      239.10      247.31     13.13 o
  -6   6   4      817.65      843.83      9.53 o
  -5   6   4       15.18       15.96      0.66 o
  -4   6   4      162.34      162.75      5.07 o
  -3   6   4      994.05     1021.18     23.63 o
  -2   6   4       58.90       53.45      1.67 o
  -1   6   4       60.99       49.97      2.02 o
   0   6   4      295.21      307.42     13.82 o
   1   6   4     1281.51     1317.97     46.07 o
   2   6   4        0.90       -0.47      1.98 o
   3   6   4       49.33       51.12      1.88 o
   4   6   4      525.82      545.69     18.79 o
   5   6   4       40.68       44.19      2.46 o
   6   6   4        2.74        1.93      2.72 o
   7   6   4       44.36       44.64     11.02 o
   8   6   4        8.93        6.07      4.64 o
 -10   7   4      103.20      116.42     10.37 o
  -9   7   4        1.80        5.89      3.18 o
  -8   7   4      246.43      247.36      5.60 o
  -7   7   4        0.03        1.21      0.99 o
  -6   7   4      472.36      481.92     10.15 o
  -5   7   4       41.24       41.41      4.02 o
  -4   7   4      476.23      482.98     21.49 o
  -3   7   4      117.81       99.64      2.78 o
  -2   7   4      576.74      609.56     11.89 o
  -1   7   4      559.16      560.12     26.78 o
   0   7   4      167.93      170.03     10.81 o
   1   7   4      502.86      503.78     15.57 o
   2   7   4      273.79      276.03      7.45 o
   3   7   4      200.67      206.77      8.43 o
   4   7   4        3.97        3.08      1.76 o
   5   7   4        4.85        3.36      1.92 o
   6   7   4       35.95       41.33      3.44 o
   7   7   4       82.14       81.80      5.42 o
   8   7   4        7.87        1.76      4.89 o
 -10   8   4        1.58       -1.96      7.29 o
  -9   8   4       74.88       79.36      8.07 o
  -8   8   4       25.08       21.45      3.56 o
  -7   8   4        6.64        9.46      3.15 o
  -6   8   4       12.39       12.03      2.34 o
  -5   8   4       40.53       40.46      2.35 o
  -4   8   4      425.49      442.98     19.33 o
  -3   8   4        1.13        2.51      1.44 o
  -2   8   4      270.64      261.93      4.99 o
  -1   8   4        0.44       -0.10      0.66 o
   0   8   4      339.90      345.31     20.33 o
   1   8   4      106.60      104.55      5.29 o
   2   8   4        2.68        2.43      1.94 o
   3   8   4      223.56      200.72     11.45 o
   4   8   4      299.48      295.80      6.32 o
   5   8   4        9.20        5.80      2.21 o
   6   8   4       15.61       15.29      4.53 o
   7   8   4       21.46        9.67      4.19 o
  -9   9   4        0.10       -4.45      8.51 o
  -8   9   4       81.90       70.75     17.18 o
  -7   9   4      101.47       96.37      5.33 o
  -6   9   4        7.82        7.98      2.97 o
  -5   9   4       74.88       68.40      3.48 o
  -4   9   4       12.88       15.45      3.69 o
  -3   9   4       62.91       57.08      2.61 o
  -2   9   4      100.27       90.20      3.01 o
  -1   9   4        5.93        5.70      1.68 o
   0   9   4       55.97       53.66      4.00 o
   1   9   4      185.12      186.36     19.45 o
   2   9   4        4.74        2.61      1.53 o
   3   9   4        9.45        9.38      1.89 o
   4   9   4       15.03       13.23      2.40 o
   5   9   4       36.22       35.94      9.32 o
   6   9   4       21.23       24.87     13.20 o
  -8  10   4        0.36        5.38      4.35 o
  -7  10   4        0.99        1.62      4.06 o
  -6  10   4       26.31       15.95      3.31 o
  -5  10   4       85.11       78.92     12.49 o
  -4  10   4       85.52       77.28      5.61 o
  -3  10   4        0.77       -2.07      2.07 o
  -2  10   4      158.43      154.11      7.89 o
  -1  10   4       90.20       89.67      3.77 o
   0  10   4      302.71      288.57     17.24 o
   1  10   4        8.39        9.72      1.75 o
   2  10   4        0.63       -0.06      3.33 o
   3  10   4       67.94       69.39      3.38 o
   4  10   4       86.24       69.99      5.36 o
   5  10   4        1.85       -0.96     11.78 o
  -7  11   4        1.82        0.56      6.96 o
  -6  11   4        5.09        5.21      5.27 o
  -5  11   4       31.90       26.86      5.26 o
  -4  11   4        0.72        3.59      3.51 o
  -3  11   4        0.54        2.59      2.69 o
  -2  11   4       14.81       19.78      8.96 o
  -1  11   4        7.86        5.00      4.71 o
   0  11   4        2.17        7.30      1.89 o
   1  11   4       92.10      101.67      7.29 o
   2  11   4       98.13       97.99      8.75 o
   3  11   4       24.98       23.77      7.07 o
   4  11   4        9.59        4.69      4.06 o
  -5  12   4      216.16      233.64     38.34 o
  -4  12   4       10.55        9.84      6.23 o
  -3  12   4       35.93       37.19      5.64 o
  -2  12   4       19.70       14.90      3.85 o
  -1  12   4       21.37       20.84      3.77 o
   0  12   4        3.04        4.78      3.21 o
   1  12   4       14.42       22.38     10.85 o
   2  12   4       12.75       15.83      5.48 o
 -12   1   5       49.98       46.32      5.05 o
 -11   1   5       19.20       21.44      3.12 o
 -10   1   5       75.97       70.28      3.85 o
  -9   1   5      170.90      164.03      3.59 o
  -8   1   5      122.60      132.81      2.94 o
  -7   1   5      443.84      464.46      6.22 o
  -6   1   5        0.83        1.40      0.71 o
  -5   1   5      912.48      997.98     11.87 o
  -4   1   5        2.79        4.51      0.51 o
  -3   1   5       85.72       82.15      1.37 o
  -2   1   5     2271.44     2296.62     27.59 o
  -1   1   5      238.37      192.39      3.11 o
   0   1   5       12.31       19.56      1.07 o
   1   1   5       25.22       19.99      1.06 o
   2   1   5      206.79      218.92      3.86 o
   3   1   5       64.29       49.80      5.00 o
   4   1   5       31.22       35.51      3.31 o
   5   1   5       14.88       10.98      1.59 o
   6   1   5        0.52        6.87      3.14 o
   7   1   5      174.01      170.42      8.73 o
   8   1   5        6.76       11.72      4.36 o
   9   1   5        2.73        8.17      6.78 o
 -12   2   5        1.63        8.68      4.30 o
 -11   2   5      184.28      163.00      6.85 o
 -10   2   5        4.59        4.57      1.91 o
  -9   2   5      182.85      162.24      3.53 o
  -8   2   5      116.86      112.43      2.66 o
  -7   2   5     2582.64     2668.35     30.58 o
  -6   2   5        2.93        5.56      2.51 o
  -5   2   5      250.97      232.55      3.33 o
  -4   2   5      320.09      267.20      3.38 o
  -3   2   5     5635.00     5679.82     97.67 o
  -2   2   5       27.27       23.57      2.43 o
  -1   2   5     2918.11     2916.60     34.71 o
   0   2   5      528.03      501.35      6.68 o
   1   2   5       61.92       45.94      1.38 o
   2   2   5      362.04      357.91      5.70 o
   3   2   5     1719.43     1797.76     24.34 o
   4   2   5      231.45      230.65      4.61 o
   5   2   5      130.33      117.55      3.61 o
   6   2   5      289.06      281.25      7.54 o
   7   2   5      194.26      196.15      7.61 o
   8   2   5        3.31        5.59      3.91 o
   9   2   5       49.38       37.71      7.94 o
 -12   3   5        6.21        3.98      8.66 o
 -11   3   5      152.04      161.42      5.98 o
 -10   3   5       26.25       24.31      2.48 o
  -9   3   5       68.19       58.79      2.36 o
  -8   3   5       72.79       68.71      3.00 o
  -7   3   5      290.52      292.68      4.23 o
  -6   3   5       49.60       42.88      1.21 o
  -5   3   5     1040.49     1058.64     11.94 o
  -4   3   5      329.07      334.22      4.15 o
  -3   3   5       22.76        9.86      0.58 o
  -2   3   5      113.41      121.01      4.87 o
  -1   3   5     1056.97      976.05     14.47 o
   0   3   5      386.67      401.84      5.16 o
   1   3   5      927.02     1002.92     12.69 o
   2   3   5      108.78       98.91      2.47 o
   3   3   5     1562.50     1519.31     22.37 o
   4   3   5      131.53      126.10      3.62 o
   5   3   5      167.86      168.44      6.00 o
   6   3   5      112.70      125.80      5.20 o
   7   3   5      466.96      494.16     25.05 o
   8   3   5       28.44       21.33      4.18 o
   9   3   5       13.66       11.19      4.86 o
 -12   4   5        2.09        2.54      4.40 o
 -11   4   5      219.60      235.39      7.49 o
 -10   4   5       25.71       22.92      4.93 o
  -9   4   5       48.11       44.90      2.34 o
  -8   4   5       21.66       21.86      2.18 o
  -7   4   5      503.82      510.80      5.92 o
  -6   4   5      346.94      362.83      4.56 o
  -5   4   5      269.47      292.14      4.17 o
  -4   4   5       58.22       53.32      5.40 o
  -3   4   5       75.21       73.85      2.97 o
  -2   4   5      334.50      294.01      6.89 o
  -1   4   5       29.47       27.03      0.92 o
   0   4   5       82.65       73.27      1.55 o
   1   4   5       67.40       70.77      1.74 o
   2   4   5     1615.25     1647.13     19.22 o
   3   4   5      332.16      330.59      8.25 o
   4   4   5      179.73      177.99      7.55 o
   5   4   5       52.94       47.31      4.00 o
   6   4   5      165.08      180.76      6.80 o
   7   4   5      221.76      223.91      8.57 o
   8   4   5       44.33       42.41      4.65 o
 -12   5   5       33.64       17.61      6.48 o
 -11   5   5        1.93       -0.23      3.58 o
 -10   5   5      192.13      187.02     14.46 o
  -9   5   5        5.06        5.54      1.80 o
  -8   5   5      283.94      275.26      4.66 o
  -7   5   5      132.04      134.53      9.57 o
  -6   5   5      950.82      980.95     16.91 o
  -5   5   5       65.21       58.93      2.29 o
  -4   5   5        3.75        1.83      0.74 o
  -3   5   5      206.27      208.80      2.87 o
  -2   5   5     2540.89     2656.57     47.64 o
  -1   5   5      520.17      549.84      9.62 o
   0   5   5       93.05       82.61      3.74 o
   1   5   5       39.03       39.40      2.00 o
   2   5   5      937.15      939.40     11.94 o
   3   5   5      364.61      375.16      5.53 o
   4   5   5      296.57      315.72     11.81 o
   5   5   5       79.10       76.49      3.14 o
   6   5   5      116.16      134.42     13.41 o
   7   5   5      108.69      105.94      9.32 o
   8   5   5       28.28       24.45      4.57 o
 -11   6   5       90.53       82.60      6.33 o
 -10   6   5       17.93       19.19      3.82 o
  -9   6   5       20.17       20.06      2.32 o
  -8   6   5       66.76       61.07      4.84 o
  -7   6   5        6.48        7.22      1.07 o
  -6   6   5        1.52        2.90      1.97 o
  -5   6   5       29.81       21.56      1.57 o
  -4   6   5      192.07      197.36     11.84 o
  -3   6   5      215.46      221.88      5.41 o
  -2   6   5        1.29        1.45      0.45 o
  -1   6   5      464.82      474.08     14.45 o
   0   6   5      601.39      610.21     20.17 o
   1   6   5      127.99      119.09      9.11 o
   2   6   5      200.84      197.04      3.47 o
   3   6   5        0.14        0.25      1.38 o
   4   6   5      164.42      174.01      3.86 o
   5   6   5      118.76      123.75     14.16 o
   6   6   5       85.20       91.25     14.66 o
   7   6   5       49.88       43.30      5.52 o
   8   6   5        0.14       -0.32      6.57 o
 -11   7   5        8.96       12.37      6.43 o
 -10   7   5       15.43       14.84      5.16 o
  -9   7   5      123.68      124.12     16.99 o
  -8   7   5       30.29       28.47      3.17 o
  -7   7   5       15.47       13.49      1.76 o
  -6   7   5       22.52       20.97      2.68 o
  -5   7   5      779.92      785.29     29.89 o
  -4   7   5       20.82       16.40      1.51 o
  -3   7   5       63.26       72.42      2.90 o
  -2   7   5        3.75        4.30      1.89 o
  -1   7   5       95.27       88.32      6.39 o
   0   7   5       64.77       67.99      1.80 o
   1   7   5      955.70     1068.69     57.79 o
   2   7   5      106.10      103.18      2.65 o
   3   7   5        0.28        2.76      1.55 o
   4   7   5      219.90      235.26      4.97 o
   5   7   5      293.17      337.85     26.00 o
   6   7   5       20.75       21.05      3.76 o
   7   7   5        0.73        1.97      3.79 o
 -10   8   5        9.87        2.38      7.97 o
  -9   8   5        1.33       -3.65      4.27 o
  -8   8   5       52.16       52.10      6.45 o
  -7   8   5       78.77       65.47      4.97 o
  -6   8   5       21.78       20.70      8.48 o
  -5   8   5       14.08       12.73      2.11 o
  -4   8   5      225.72      242.35     12.68 o
  -3   8   5        1.01        4.50      1.60 o
  -2   8   5      105.41      101.07      9.68 o
  -1   8   5      616.27      587.72     21.64 o
   0   8   5      213.97      208.52      8.66 o
   1   8   5       47.56       63.90      5.44 o
   2   8   5       82.38       91.30      9.35 o
   3   8   5       53.36       53.86      2.39 o
   4   8   5        1.77        2.97      2.10 o
   5   8   5       25.44       35.10      3.71 o
   6   8   5        0.44        2.08      3.96 o
  -9   9   5       18.08       16.48      6.14 o
  -8   9   5        0.05       -2.75      2.90 o
  -7   9   5       19.57       19.88      4.44 o
  -6   9   5        1.60        5.90      2.29 o
  -5   9   5       76.44       70.71      4.86 o
  -4   9   5        2.76        8.60      3.46 o
  -3   9   5       17.93       18.62      1.92 o
  -2   9   5       17.95       19.29      3.40 o
  -1   9   5       52.04       54.90      7.21 o
   0   9   5       75.09       75.82      5.02 o
   1   9   5       36.46       39.50      3.29 o
   2   9   5        0.17        0.62      2.70 o
   3   9   5       18.78       23.37      4.37 o
   4   9   5      212.64      214.70      6.14 o
   5   9   5       43.11       38.43      4.19 o
   6   9   5        2.62       -1.82      5.46 o
  -8  10   5       59.67       64.08      8.25 o
  -7  10   5        1.04        2.48      3.36 o
  -6  10   5        2.63        5.93      3.04 o
  -5  10   5       42.44       46.59      3.92 o
  -4  10   5      765.64      791.56     26.01 o
  -3  10   5       11.95        7.48      2.52 o
  -2  10   5       10.00        8.47      2.45 o
  -1  10   5      137.26      153.12      9.07 o
   0  10   5      893.43      950.69     37.23 o
   1  10   5      112.74      125.66      3.67 o
   2  10   5       21.13       18.98      2.33 o
   3  10   5        9.88       12.72      3.51 o
   4  10   5       81.43       71.26      5.43 o
   5  10   5       12.90       15.69      4.73 o
  -7  11   5        1.54       11.78      6.10 o
  -6  11   5        2.33        4.43      6.02 o
  -5  11   5        1.11        4.64      3.35 o
  -4  11   5       14.51       15.18      3.43 o
  -3  11   5       32.55       32.39      7.65 o
  -2  11   5       32.75       32.33      6.31 o
  -1  11   5       27.02       24.25      3.24 o
   0  11   5       19.30       19.91      3.08 o
   1  11   5       67.47       73.05      4.73 o
   2  11   5        2.84        1.70      5.09 o
   3  11   5       40.81       49.30     16.54 o
  -5  12   5        0.15       -2.52      4.68 o
  -4  12   5       71.72       52.21      6.09 o
  -3  12   5        8.95        4.41      4.93 o
  -2  12   5       14.41        6.92      4.97 o
  -1  12   5       54.40       55.65     12.11 o
   0  12   5       63.31       48.64      4.54 o
   1  12   5       44.25       59.30     20.26 o
 -13   0   6        9.45        6.60      5.76 o
 -12   0   6      699.44      768.10     23.14 o
 -11   0   6        9.29       19.72      4.07 o
 -10   0   6       36.50       35.53      3.53 o
  -9   0   6       14.68       13.03      2.06 o
  -8   0   6     3341.91     3456.82     45.38 o
  -7   0   6     1011.52     1091.17     15.31 o
  -6   0   6      144.01      137.67      3.10 o
  -5   0   6      276.15      286.04      4.90 o
  -4   0   6     9811.95     9876.32    135.87 o
  -3   0   6     1140.56     1180.90     22.22 o
  -2   0   6     3256.97     3336.29     52.26 o
  -1   0   6        0.00        0.58      0.97 o
   0   0   6     1558.49     1402.54     26.80 o
   1   0   6        7.21        9.57      1.61 o
   2   0   6     5414.32     5537.60    100.85 o
   3   0   6       47.69       44.65      2.28 o
   4   0   6     2647.10     2735.87     45.47 o
   5   0   6       41.29       33.27      2.75 o
   6   0   6      135.74      138.36      7.61 o
   7   0   6        1.40        4.62      5.42 o
   8   0   6      451.36      521.72     19.31 o
 -13   1   6      259.78      254.78      8.94 o
 -12   1   6        2.17        0.86      4.58 o
 -11   1   6      293.14      307.76      7.54 o
 -10   1   6      331.88      322.46      6.35 o
  -9   1   6     2047.89     2134.20     32.18 o
  -8   1   6      177.30      178.45      2.98 o
  -7   1   6     2465.86     2621.38     27.15 o
  -6   1   6      329.11      300.26      4.24 o
  -5   1   6     1357.88     1330.09     14.55 o
  -4   1   6      539.86      652.40     24.55 o
  -3   1   6     2137.74     2186.49     25.39 o
  -2   1   6        1.06        2.90      0.84 o
  -1   1   6     4089.25     4206.43     53.72 o
   0   1   6       29.70       21.00      3.09 o
   1   1   6      706.59      728.09     10.35 o
   2   1   6        0.17        2.05      1.14 o
   3   1   6      219.52      200.02      4.07 o
   4   1   6       16.91       16.09      2.48 o
   5   1   6        1.72        4.05      1.57 o
   6   1   6      208.12      200.58      6.43 o
   7   1   6       84.95       87.05      5.96 o
   8   1   6       23.24       26.66      4.33 o
 -12   2   6      249.17      292.33      8.74 o
 -11   2   6       15.54       16.35      2.98 o
 -10   2   6       98.73       89.50      3.19 o
  -9   2   6      457.26      462.75      6.69 o
  -8   2   6     1613.65     1693.30     18.10 o
  -7   2   6      600.12      619.28      7.22 o
  -6   2   6     1147.12     1171.29     17.03 o
  -5   2   6      112.17      108.21      1.97 o
  -4   2   6     6348.28     6469.60     66.93 o
  -3   2   6       12.05        7.36      1.28 o
  -2   2   6        0.11       -0.29      0.32 o
  -1   2   6      567.40      668.67      8.70 o
   0   2   6     1084.96     1074.77     13.62 o
   1   2   6      125.26      158.98      3.28 o
   2   2   6      236.29      229.91      4.17 o
   3   2   6        0.75        0.65      1.30 o
   4   2   6      811.31      823.08     12.50 o
   5   2   6      363.37      372.40      7.45 o
   6   2   6       71.66       65.80      5.25 o
   7   2   6       23.68       21.16      3.41 o
   8   2   6       22.16       26.40      6.71 o
 -12   3   6        3.51        9.05      4.55 o
 -11   3   6      174.52      177.91     10.11 o
 -10   3   6      381.85      374.35      7.41 o
  -9   3   6      209.43      195.32      4.02 o
  -8   3   6       52.23       44.05      1.63 o
  -7   3   6      809.18      835.78     13.06 o
  -6   3   6     1117.34     1186.94     14.37 o
  -5   3   6       61.15       77.72      1.58 o
  -4   3   6       30.83       24.89      0.75 o
  -3   3   6      328.43      363.76      6.60 o
  -2   3   6        7.67        5.21      0.89 o
  -1   3   6     2739.85     2773.29     31.17 o
   0   3   6        0.93        1.19      0.70 o
   1   3   6       17.58       15.57      1.68 o
   2   3   6       17.31       16.59      3.08 o
   3   3   6      257.81      235.60      4.73 o
   4   3   6        0.67        0.14      1.72 o
   5   3   6       22.66       20.47      2.31 o
   6   3   6        0.00        4.04      4.57 o
   7   3   6       61.01       58.79     11.95 o
   8   3   6        3.50        5.29      4.39 o
 -12   4   6      103.96       91.47      9.25 o
 -11   4   6       27.73       33.05      3.47 o
 -10   4   6      118.67      115.37      6.17 o
  -9   4   6       24.02       25.13      2.47 o
  -8   4   6        2.29        3.49      1.24 o
  -7   4   6      674.94      674.67     13.07 o
  -6   4   6       59.56       53.33      1.52 o
  -5   4   6      481.51      466.04      6.12 o
  -4   4   6      682.85      693.65     21.54 o
  -3   4   6      744.55      791.49     15.53 o
  -2   4   6     1331.89     1377.51     29.90 o
  -1   4   6      220.56      203.18      4.72 o
   0   4   6      137.85      151.48      2.55 o
   1   4   6       51.83       51.08      1.70 o
   2   4   6      151.27      148.48      9.81 o
   3   4   6      271.55      270.90      4.85 o
   4   4   6       23.73       24.38      3.27 o
   5   4   6       24.76       24.57      6.87 o
   6   4   6      215.00      241.39     14.10 o
   7   4   6       87.82       86.34      7.94 o
   8   4   6        0.39       -1.95      4.68 o
 -12   5   6       12.39       -0.88      5.55 o
 -11   5   6       15.14       18.33      5.84 o
 -10   5   6      181.64      174.27      4.59 o
  -9   5   6       22.95       18.26      1.85 o
  -8   5   6       65.32       66.27      2.28 o
  -7   5   6       66.50       62.94      1.79 o
  -6   5   6      471.07      450.60      9.62 o
  -5   5   6      533.35      530.89     21.10 o
  -4   5   6      412.80      409.53      7.48 o
  -3   5   6       23.45       21.40      0.81 o
  -2   5   6      107.75      129.54      5.89 o
  -1   5   6      343.23      351.34      5.54 o
   0   5   6        0.99        1.48      0.77 o
   1   5   6       23.70       24.15      1.29 o
   2   5   6      203.06      241.21      8.62 o
   3   5   6      312.16      316.37      6.44 o
   4   5   6        0.46        2.84      1.67 o
   5   5   6       17.36       13.48      6.18 o
   6   5   6      239.44      277.54      9.44 o
   7   5   6        0.05       -5.64      5.64 o
 -11   6   6       90.28       86.43      9.54 o
 -10   6   6        0.62        6.83      2.82 o
  -9   6   6        1.44       -0.14      2.12 o
  -8   6   6      423.07      435.73     12.55 o
  -7   6   6      355.82      346.78     12.52 o
  -6   6   6       81.56       71.89      1.84 o
  -5   6   6      108.33      104.64      2.79 o
  -4   6   6      109.77      109.00      4.88 o
  -3   6   6      134.13      147.54      2.99 o
  -2   6   6      614.87      630.36     16.27 o
  -1   6   6      323.34      332.06     11.84 o
   0   6   6       37.53       42.51      4.36 o
   1   6   6       27.60       25.10      1.48 o
   2   6   6        8.04        7.57      1.42 o
   3   6   6      198.59      224.58      7.48 o
   4   6   6        0.58        0.32      1.81 o
   5   6   6       52.37       55.41      4.11 o
   6   6   6      127.00      146.33      6.76 o
   7   6   6       80.54       78.47      6.33 o
 -11   7   6       36.32       43.29     11.58 o
 -10   7   6       65.65       56.61      8.17 o
  -9   7   6      119.88      118.68      6.41 o
  -8   7   6       17.24       11.26      2.63 o
  -7   7   6        7.59        8.53      2.38 o
  -6   7   6       85.28       83.03      2.88 o
  -5   7   6      911.37      947.27     42.45 o
  -4   7   6       38.63       39.17      4.75 o
  -3   7   6       15.80       17.62      1.95 o
  -2   7   6       31.84       31.35      1.10 o
  -1   7   6      519.78      543.02     12.07 o
   0   7   6       41.39       36.21      2.67 o
   1   7   6        8.46       10.42      1.32 o
   2   7   6       40.29       47.03      2.93 o
   3   7   6      909.22      927.76     34.62 o
   4   7   6        5.76       11.16      2.58 o
   5   7   6        0.33        0.70      3.09 o
   6   7   6       46.42       47.55      5.10 o
   7   7   6       83.35       88.94      8.42 o
 -10   8   6        0.02        7.08      5.57 o
  -9   8   6        2.47        0.80      4.73 o
  -8   8   6      223.93      221.63      9.68 o
  -7   8   6        0.00        2.03      3.11 o
  -6   8   6        4.39        3.01      2.11 o
  -5   8   6        3.85        2.65      1.71 o
  -4   8   6      127.23      121.05      9.09 o
  -3   8   6        0.33       -0.90      1.47 o
  -2   8   6      122.45      122.52      7.51 o
  -1   8   6        6.78        7.10      1.04 o
   0   8   6      318.97      302.04      5.80 o
   1   8   6       93.58       79.34      7.33 o
   2   8   6       49.98       59.41      2.42 o
   3   8   6       53.67       51.77      2.70 o
   4   8   6       24.36       13.25      2.96 o
   5   8   6      131.12      126.23      5.68 o
   6   8   6       35.08       39.60      5.66 o
  -9   9   6       49.64       35.37     10.39 o
  -8   9   6        0.96        1.88      4.58 o
  -7   9   6        2.36        1.92      5.38 o
  -6   9   6       23.73       25.07      7.55 o
  -5   9   6      376.40      377.57     29.09 o
  -4   9   6       47.09       31.47      2.48 o
  -3   9   6       45.63       44.12      3.43 o
  -2   9   6        3.30        3.94      1.66 o
  -1   9   6      211.56      214.48     12.15 o
   0   9   6      414.25      389.22     13.01 o
   1   9   6        0.37       -1.79      1.79 o
   2   9   6        3.02        1.80      1.98 o
   3   9   6      135.57      127.85      9.73 o
   4   9   6       92.95       85.33     12.20 o
   5   9   6        7.51        5.28      3.47 o
  -8  10   6       88.88       76.99     13.04 o
  -7  10   6        8.25        6.79      4.72 o
  -6  10   6        0.19        2.37      5.01 o
  -5  10   6       14.51        8.78      4.47 o
  -4  10   6       48.10       42.10      6.04 o
  -3  10   6       10.83        6.47      2.50 o
  -2  10   6        0.00        0.35      2.42 o
  -1  10   6        0.03        3.28      2.67 o
   0  10   6       80.76       70.53      3.89 o
   1  10   6       41.93       33.78      2.50 o
   2  10   6        0.62        0.05      2.18 o
   3  10   6        9.79        7.17      3.35 o
   4  10   6        1.93       -1.80      3.99 o
  -7  11   6       32.60       39.45      8.26 o
  -6  11   6       81.89       60.54     12.73 o
  -5  11   6       59.88       58.64     15.87 o
  -4  11   6       26.89       25.90      5.59 o
  -3  11   6        6.59        5.97      4.23 o
  -2  11   6       53.43       57.98      4.39 o
  -1  11   6        1.83        3.75      5.38 o
   0  11   6        4.05        4.93      2.57 o
   1  11   6        0.00        1.87      4.17 o
   2  11   6        9.55       11.85      4.34 o
   3  11   6       29.30       20.13      8.41 o
  -5  12   6       30.77       23.31      8.80 o
  -4  12   6        1.78        1.16      5.51 o
  -3  12   6       24.05       18.62      9.68 o
  -2  12   6        0.01        0.41      4.84 o
  -1  12   6       10.13        2.96      9.08 o
   0  12   6        0.01        2.37      5.77 o
 -13   1   7       12.42       12.85      7.17 o
 -12   1   7        0.25        0.27      3.09 o
 -11   1   7        0.42       -0.06      2.36 o
 -10   1   7        0.81        1.67      1.41 o
  -9   1   7       22.24       20.50      1.56 o
  -8   1   7        0.06        1.62      2.56 o
  -7   1   7       24.62       19.82      1.25 o
  -6   1   7        6.16        7.66      0.77 o
  -5   1   7      317.60      354.27      6.79 o
  -4   1   7     1386.10     1458.20     22.38 o
  -3   1   7      428.83      447.02      5.87 o
  -2   1   7      153.71      150.21      2.30 o
  -1   1   7      658.14      689.48     10.68 o
   0   1   7      598.30      589.38     14.15 o
   1   1   7      143.42      134.25      2.91 o
   2   1   7      803.23      824.38     11.99 o
   3   1   7       54.34       43.25      2.02 o
   4   1   7        0.70        2.05      2.24 o
   5   1   7       43.39       43.67      8.45 o
   6   1   7      330.96      340.23      8.81 o
   7   1   7        0.75       -2.41      4.15 o
   8   1   7        1.82        3.30      3.80 o
 -13   2   7       45.23       24.19      7.09 o
 -12   2   7        0.38        0.47      3.36 o
 -11   2   7        1.58        2.27      2.79 o
 -10   2   7      206.60      218.18      4.65 o
  -9   2   7     1045.58     1058.52     12.54 o
  -8   2   7       13.83       13.05      3.24 o
  -7   2   7      364.70      352.71      6.68 o
  -6   2   7      701.71      699.19      8.77 o
  -5   2   7     4159.07     4274.03    101.38 o
  -4   2   7        4.25        3.92      0.65 o
  -3   2   7     1430.04     1530.78     18.79 o
  -2   2   7     1145.32     1131.42     14.04 o
  -1   2   7     2134.29     2070.02     25.20 o
   0   2   7      100.58       85.00      2.75 o
   1   2   7      399.85      401.52      8.50 o
   2   2   7      408.61      397.77      6.77 o
   3   2   7      863.07      833.48     20.07 o
   4   2   7        9.11        2.85      2.59 o
   5   2   7      179.19      183.55      5.91 o
   6   2   7       60.85       57.20      4.08 o
   7   2   7       90.47       82.01      7.37 o
   8   2   7        1.98        2.55      5.24 o
 -12   3   7        1.89        5.52      3.92 o
 -11   3   7       15.13       10.96      2.81 o
 -10   3   7      135.07      133.58      4.90 o
  -9   3   7      386.08      408.81      8.72 o
  -8   3   7       39.06       39.48      1.78 o
  -7   3   7       41.11       30.73      1.44 o
  -6   3   7      627.44      619.15      7.86 o
  -5   3   7     1457.10     1516.98     29.83 o
  -4   3   7      165.54      159.05      3.20 o
  -3   3   7      627.51      633.33     15.57 o
  -2   3   7     3719.56     3806.26     87.53 o
  -1   3   7       11.67       20.29      1.04 o
   0   3   7       78.12       71.87      1.82 o
   1   3   7      927.47      911.21     12.11 o
   2   3   7     1518.29     1584.59     31.14 o
   3   3   7      123.88      121.27      3.42 o
   4   3   7       43.58       38.65      6.00 o
   5   3   7       50.12       43.86      4.83 o
   6   3   7      321.61      339.76     10.99 o
   7   3   7        6.57        2.04      5.52 o
 -12   4   7        6.48        7.61      3.23 o
 -11   4   7        2.77        3.90      2.52 o
 -10   4   7      500.41      511.62     12.71 o
  -9   4   7      495.76      504.92     22.97 o
  -8   4   7       31.76       25.88      1.62 o
  -7   4   7      228.03      214.62      5.11 o
  -6   4   7      984.01     1037.06     12.73 o
  -5   4   7      942.30      897.65     10.22 o
  -4   4   7      287.48      287.60      9.59 o
  -3   4   7     1060.01     1135.28     19.22 o
  -2   4   7      773.18      755.53      9.72 o
  -1   4   7      564.39      563.97      7.66 o
   0   4   7      228.93      213.51      3.75 o
   1   4   7      823.68      847.42     11.87 o
   2   4   7      745.76      729.77     10.13 o
   3   4   7     1014.70     1049.86     15.89 o
   4   4   7      167.03      165.56     10.09 o
   5   4   7      250.95      269.29      8.64 o
   6   4   7       33.33       33.18      4.20 o
   7   4   7      112.24      111.22      7.17 o
 -12   5   7       62.79       60.47      6.64 o
 -11   5   7       76.01       83.54      5.46 o
 -10   5   7      472.93      493.06     10.82 o
  -9   5   7      190.96      192.46     14.42 o
  -8   5   7      302.00      305.97      8.37 o
  -7   5   7      397.04      409.95      5.68 o
  -6   5   7     1421.69     1426.15     43.18 o
  -5   5   7       60.44       61.87      1.35 o
  -4   5   7      315.37      323.24      4.26 o
  -3   5   7      883.60      910.21     21.21 o
  -2   5   7     4719.03     4901.41    115.52 o
  -1   5   7       19.29       16.44      1.06 o
   0   5   7      473.64      498.69     11.35 o
   1   5   7      962.27      989.30     13.18 o
   2   5   7     2238.11     2311.89     29.24 o
   3   5   7       32.68       29.92      2.20 o
   4   5   7       10.91       15.99      4.73 o
   5   5   7      147.86      147.95      6.97 o
   6   5   7      420.17      418.99     12.30 o
   7   5   7        0.00       -3.23      4.52 o
 -11   6   7        2.41        6.19      3.73 o
 -10   6   7       71.75       81.33      5.77 o
  -9   6   7       80.23       81.07      5.47 o
  -8   6   7        3.26        4.00      1.37 o
  -7   6   7        0.09        0.97      4.31 o
  -6   6   7      232.37      231.36     10.85 o
  -5   6   7      410.44      422.65      5.82 o
  -4   6   7       46.23       37.23      0.99 o
  -3   6   7       52.88       48.86      3.88 o
  -2   6   7       34.72       29.36      3.61 o
  -1   6   7     1319.91     1368.17     49.48 o
   0   6   7      289.58      276.26      7.79 o
   1   6   7     1088.90     1177.76     38.10 o
   2   6   7       13.35       12.33      1.67 o
   3   6   7      538.90      543.90      9.47 o
   4   6   7      100.39       96.57      7.47 o
   5   6   7      107.01       94.39     13.77 o
   6   6   7        2.17        2.28      4.58 o
 -11   7   7      144.75      145.40      7.82 o
 -10   7   7      131.38      133.02      6.73 o
  -9   7   7        0.00        0.24      3.56 o
  -8   7   7      165.09      172.47      7.17 o
  -7   7   7      850.68      872.43     25.19 o
  -6   7   7      160.56      163.66      4.19 o
  -5   7   7      345.98      295.86      5.55 o
  -4   7   7       52.63       56.37      2.25 o
  -3   7   7     1050.06     1137.96     23.53 o
  -2   7   7      851.97      899.47     13.54 o
  -1   7   7      177.63      168.37      3.39 o
   0   7   7      322.61      327.30     12.85 o
   1   7   7      731.25      809.36     35.12 o
   2   7   7      347.93      340.14      8.83 o
   3   7   7        0.33        1.40      1.98 o
   4   7   7      114.26      111.32      7.37 o
   5   7   7      156.38      187.61      8.04 o
   6   7   7       63.12       60.43      5.97 o
 -10   8   7       19.89       11.79      6.11 o
  -9   8   7       94.38       92.64      8.21 o
  -8   8   7       57.10       45.30      3.66 o
  -7   8   7        7.70       11.45      6.02 o
  -6   8   7        4.93        6.52      2.89 o
  -5   8   7      262.00      278.85     13.41 o
  -4   8   7      205.23      217.77      7.55 o
  -3   8   7       47.90       43.84      3.37 o
  -2   8   7       22.38       20.51      1.58 o
  -1   8   7      290.09      281.10      8.00 o
   0   8   7      505.60      512.31     11.35 o
   1   8   7        4.08        3.30      2.02 o
   2   8   7        1.66        4.20      2.94 o
   3   8   7      164.08      138.55     13.12 o
   4   8   7      284.47      273.72     13.63 o
   5   8   7        9.14       10.81      4.98 o
  -9   9   7       23.62       14.03      6.01 o
  -8   9   7       38.12       34.07      8.76 o
  -7   9   7       19.39       17.86      7.74 o
  -6   9   7       15.34       12.97      7.51 o
  -5   9   7      201.45      192.45     12.74 o
  -4   9   7        0.52        0.24      1.96 o
  -3   9   7       34.66       36.37      3.52 o
  -2   9   7       92.90       81.69      3.02 o
  -1   9   7      334.37      319.94     17.44 o
   0   9   7      122.00      149.70     12.94 o
   1   9   7      136.54      137.61      5.03 o
   2   9   7        1.75       -0.06      2.56 o
   3   9   7       42.38       38.76      3.40 o
   4   9   7       68.58       78.94     11.58 o
  -8  10   7      119.65      139.77     10.60 o
  -7  10   7       21.32       34.68      6.83 o
  -6  10   7       27.67       31.56      5.31 o
  -5  10   7       18.49       20.85      4.04 o
  -4  10   7      209.62      225.40     26.57 o
  -3  10   7       13.12       14.18      3.00 o
  -2  10   7       73.93       67.79      8.89 o
  -1  10   7        6.93       15.29      5.03 o
   0  10   7      270.71      268.40     21.11 o
   1  10   7        3.79        1.82      2.38 o
   2  10   7        2.64       -0.84      3.12 o
   3  10   7       54.23       48.61      7.07 o
  -7  11   7        0.55       -5.38      6.37 o
  -6  11   7        2.01       -0.13      6.04 o
  -5  11   7       77.80       66.84     14.80 o
  -4  11   7       31.61       31.65      5.19 o
  -3  11   7        0.78       10.37      4.76 o
  -2  11   7        0.53       -3.26      5.39 o
  -1  11   7       37.84       33.48     10.53 o
   0  11   7       10.99       16.30      5.27 o
   1  11   7       46.54       29.49      8.00 o
  -4  12   7        5.86        2.93      8.07 o
  -3  12   7        8.06        5.42      5.66 o
  -2  12   7       19.21       15.81      7.89 o
  -1  12   7       19.26       10.28      8.62 o
 -13   0   8        7.34        8.82      6.71 o
 -12   0   8       39.92       30.99      6.15 o
 -11   0   8        5.24        0.54      2.99 o
 -10   0   8       58.98       48.57      3.44 o
  -9   0   8        0.48        0.95      1.68 o
  -8   0   8     1304.31     1233.73     19.14 o
  -7   0   8      384.69      364.33      6.52 o
  -6   0   8       14.95       12.86      1.01 o
  -5   0   8      190.82      205.21      3.98 o
  -4   0   8     2889.62     3235.16     59.60 o
  -3   0   8     2728.89     2736.30     50.89 o
  -2   0   8       10.62        5.87      1.01 o
  -1   0   8      137.56      123.46      3.72 o
   0   0   8     4206.05     4517.22     83.06 o
   1   0   8     2217.17     2178.34     41.14 o
   2   0   8     1213.64     1234.97     24.71 o
   3   0   8      137.27      133.59      4.39 o
   4   0   8      697.77      676.92     16.97 o
   5   0   8      289.94      319.46     11.55 o
   6   0   8      220.07      229.17     10.26 o
   7   0   8      107.51       92.85      9.05 o
 -13   1   8       62.90       60.67      5.34 o
 -12   1   8       12.56        4.47      4.74 o
 -11   1   8        6.07        2.92      2.04 o
 -10   1   8      208.69      209.68      7.62 o
  -9   1   8      138.94      142.13      2.99 o
  -8   1   8       43.35       47.15      1.66 o
  -7   1   8        6.32        2.83      0.96 o
  -6   1   8      615.19      605.92      9.98 o
  -5   1   8       14.92       13.82      1.54 o
  -4   1   8     2246.94     2293.64     35.94 o
  -3   1   8     1551.54     1588.11     21.14 o
  -2   1   8      937.55      982.53     12.29 o
  -1   1   8     1122.66     1125.36     15.68 o
   0   1   8     2240.56     2174.94     29.27 o
   1   1   8      289.44      281.40      4.68 o
   2   1   8      170.01      179.30      3.75 o
   3   1   8       19.12       17.98      3.77 o
   4   1   8      445.74      433.44      9.81 o
   5   1   8      481.63      502.95     11.03 o
   6   1   8        7.75        6.23      3.52 o
   7   1   8        0.57       -1.88      4.31 o
 -13   2   8        4.93       12.46      6.79 o
 -12   2   8       48.25       45.33      5.19 o
 -11   2   8        9.48        9.89      2.46 o
 -10   2   8       31.13       27.17      2.72 o
  -9   2   8       11.94       10.67      1.73 o
  -8   2   8      758.81      763.79     10.10 o
  -7   2   8      126.65      133.41      3.68 o
  -6   2   8      291.07      273.54      9.79 o
  -5   2   8      835.89      820.72     10.27 o
  -4   2   8       29.24       25.16      1.88 o
  -3   2   8       41.32       29.81      1.00 o
  -2   2   8      321.33      308.25      6.76 o
  -1   2   8      822.23      835.64     12.40 o
   0   2   8       44.61       48.24      3.32 o
   1   2   8      979.58      953.16     13.70 o
   2   2   8      570.96      575.97      9.85 o
   3   2   8      853.66      911.43     14.08 o
   4   2   8        8.16        9.44      2.53 o
   5   2   8      440.37      445.97     10.58 o
   6   2   8       25.20       22.64      3.67 o
   7   2   8      190.39      177.10      7.76 o
 -12   3   8        3.79        4.59      2.90 o
 -11   3   8       57.78       58.22      3.60 o
 -10   3   8       21.39       17.33      2.05 o
  -9   3   8       15.19       13.01      1.63 o
  -8   3   8        6.64        9.74      1.77 o
  -7   3   8       23.83       29.54      1.37 o
  -6   3   8      167.05      161.83      4.57 o
  -5   3   8      134.64      136.16      4.01 o
  -4   3   8      460.79      461.99      6.44 o
  -3   3   8      662.95      644.34      8.60 o
  -2   3   8       19.09       14.97      0.88 o
  -1   3   8       12.91       13.20      1.09 o
   0   3   8      459.17      469.29      6.68 o
   1   3   8      380.34      386.83      6.81 o
   2   3   8       36.25       26.41      1.82 o
   3   3   8      552.90      556.82     14.07 o
   4   3   8      174.93      173.31     13.95 o
   5   3   8      281.83      285.97      9.17 o
   6   3   8       79.85       76.60      5.61 o
   7   3   8       13.36        1.46      4.42 o
 -12   4   8       23.65       20.72      3.92 o
 -11   4   8       37.44       34.88      3.73 o
 -10   4   8        0.44        3.49      2.13 o
  -9   4   8       42.84       37.99      2.73 o
  -8   4   8      128.73      127.19      4.72 o
  -7   4   8       40.19       44.47      1.59 o
  -6   4   8      366.95      344.24      4.90 o
  -5   4   8      560.28      563.71     19.92 o
  -4   4   8      316.87      317.69      5.13 o
  -3   4   8      100.91      108.35      6.80 o
  -2   4   8     2615.86     2727.52     34.78 o
  -1   4   8      143.32      139.77      2.60 o
   0   4   8      149.62      152.01      3.08 o
   1   4   8      138.88      118.41      3.47 o
   2   4   8     1320.13     1344.03     19.22 o
   3   4   8       21.25       19.31      2.29 o
   4   4   8       27.89       25.44      3.15 o
   5   4   8       13.36       12.56      3.78 o
   6   4   8       54.47       49.69      5.20 o
   7   4   8        2.85        1.37      5.72 o
 -12   5   8        0.01       -4.06      4.63 o
 -11   5   8       22.28       28.80      4.95 o
 -10   5   8        4.50        3.07      2.64 o
  -9   5   8       22.64       19.63      2.31 o
  -8   5   8       44.08       41.50      2.84 o
  -7   5   8       41.65       40.19      3.37 o
  -6   5   8      719.46      664.69      7.90 o
  -5   5   8       22.78       12.63      1.43 o
  -4   5   8      228.22      230.34     11.70 o
  -3   5   8      347.68      344.27      5.31 o
  -2   5   8      745.40      782.85     14.82 o
  -1   5   8      367.26      374.76      7.60 o
   0   5   8      750.21      763.38     10.39 o
   1   5   8        7.49       11.06      1.82 o
   2   5   8       92.34       98.19      3.10 o
   3   5   8       12.07       13.34      2.93 o
   4   5   8        9.99       14.23      4.45 o
   5   5   8       59.30       57.43      4.77 o
   6   5   8      278.82      312.07     26.47 o
 -11   6   8      149.02      149.56      7.47 o
 -10   6   8       38.47       43.14      4.48 o
  -9   6   8      106.60      114.73      6.24 o
  -8   6   8        5.54       21.42     30.61 o
  -7   6   8      141.09      136.40      2.64 o
  -6   6   8      152.57      159.68      6.15 o
  -5   6   8      632.73      632.51     22.42 o
  -4   6   8      115.00      105.82      2.27 o
  -3   6   8      157.88      150.29      3.34 o
  -2   6   8      258.01      260.94      4.21 o
  -1   6   8      404.19      394.52      8.03 o
   0   6   8       66.45       66.62      2.26 o
   1   6   8       23.47       25.29      1.90 o
   2   6   8      119.31      118.10      9.87 o
   3   6   8       31.01       29.36      2.88 o
   4   6   8       30.11       28.65      3.87 o
   5   6   8        3.46       -0.40      4.26 o
   6   6   8        4.86       -2.73     10.55 o
 -11   7   8        3.42       -1.03      4.36 o
 -10   7   8       30.34       35.78      4.24 o
  -9   7   8      155.05      162.94      9.23 o
  -8   7   8        3.69        2.98      3.71 o
  -7   7   8       13.94        9.17      5.02 o
  -6   7   8      304.04      273.72     10.27 o
  -5   7   8      165.71      145.03      3.41 o
  -4   7   8        1.21       -0.04      1.08 o
  -3   7   8       27.23       30.05      3.60 o
  -2   7   8      384.38      385.16     10.15 o
  -1   7   8      363.05      376.59     13.89 o
   0   7   8       26.10       22.93      2.30 o
   1   7   8      147.29      137.04      5.73 o
   2   7   8       81.96       79.95      3.51 o
   3   7   8        6.17        1.57      2.60 o
   4   7   8       23.43       23.26      5.97 o
   5   7   8       21.76       16.01      4.59 o
 -10   8   8        8.87        3.01      7.74 o
  -9   8   8       36.23       26.94      5.03 o
  -8   8   8       33.12       29.84      4.45 o
  -7   8   8      101.79       94.42      6.65 o
  -6   8   8       50.52       41.70      3.92 o
  -5   8   8       70.94       72.32     16.65 o
  -4   8   8        1.60        5.37      3.98 o
  -3   8   8      561.76      557.48     15.81 o
  -2   8   8        0.27       -0.91      1.31 o
  -1   8   8       67.88       62.47      2.23 o
   0   8   8        0.77        2.30      1.63 o
   1   8   8      370.31      395.89      8.53 o
   2   8   8        5.97        6.90      2.29 o
   3   8   8       17.26       17.16      4.89 o
   4   8   8       69.40       59.87      5.60 o
  -9   9   8       43.83       58.67      7.51 o
  -8   9   8        1.21       -3.73      6.13 o
  -7   9   8        2.02        3.19      5.48 o
  -6   9   8        1.17       -2.82      3.04 o
  -5   9   8        2.25        3.43      2.92 o
  -4   9   8        0.00       -3.54      3.54 o
  -3   9   8        0.48        2.75      2.04 o
  -2   9   8        6.95        3.72      1.42 o
  -1   9   8        2.10        1.90      1.69 o
   0   9   8       30.96       37.92      6.99 o
   1   9   8       30.86       25.92      2.71 o
   2   9   8       13.52        8.72      2.72 o
   3   9   8        1.26       -2.60      3.00 o
  -8  10   8        0.74        3.33      9.83 o
  -7  10   8        3.00        5.89      6.15 o
  -6  10   8        8.02        5.64      5.95 o
  -5  10   8        7.24        2.98      4.37 o
  -4  10   8        7.89       12.64      4.63 o
  -3  10   8       31.43       28.23      4.91 o
  -2  10   8       53.91       56.65      4.73 o
  -1  10   8        3.08       -0.62      3.29 o
   0  10   8        0.96       -0.28      9.46 o
   1  10   8        4.20        3.37      3.91 o
   2  10   8        4.02        7.51      3.78 o
  -6  11   8        9.31        4.78      6.63 o
  -5  11   8        0.03        1.26      5.71 o
  -4  11   8        6.00        9.85      5.19 o
  -3  11   8       35.01       30.28      5.49 o
  -2  11   8        8.30        2.21      5.96 o
  -1  11   8        2.01        7.73      5.24 o
   0  11   8        6.08       13.21      5.53 o
 -13   1   9        0.38        2.69      3.53 o
 -12   1   9       60.36       65.58      4.64 o
 -11   1   9       11.79        9.42      1.97 o
 -10   1   9       36.64       33.19      1.92 o
  -9   1   9        2.25        1.68      1.25 o
  -8   1   9      110.69      104.25      2.90 o
  -7   1   9       13.92       13.52      1.41 o
  -6   1   9      294.79      295.95      3.82 o
  -5   1   9        7.88        6.61      0.91 o
  -4   1   9       56.46       49.40      1.88 o
  -3   1   9      112.48      137.08      2.80 o
  -2   1   9      362.63      357.85      6.22 o
  -1   1   9       16.38       14.72      1.28 o
   0   1   9        9.43        5.81      1.19 o
   1   1   9        8.46       10.38      1.57 o
   2   1   9        1.28       -0.25      1.58 o
   3   1   9       35.43       24.20      2.24 o
   4   1   9       30.52       28.03      3.22 o
   5   1   9        0.85        1.63      3.81 o
   6   1   9        9.15        9.50      4.00 o
 -12   2   9        8.82        6.19      3.00 o
 -11   2   9      126.19      132.48      4.86 o
 -10   2   9       38.43       33.01      5.07 o
  -9   2   9      420.37      436.61     11.82 o
  -8   2   9        3.69        7.33      1.44 o
  -7   2   9      169.26      155.71      3.89 o
  -6   2   9       45.06       43.57      3.20 o
  -5   2   9      501.47      515.83      7.20 o
  -4   2   9       82.35       79.82      2.05 o
  -3   2   9      842.09      857.67     10.14 o
  -2   2   9       28.51       28.21      1.16 o
  -1   2   9       54.93       55.72      1.86 o
   0   2   9       93.01       94.53      2.66 o
   1   2   9      215.01      210.05      4.40 o
   2   2   9       47.22       39.75      3.89 o
   3   2   9      118.33      113.40      6.69 o
   4   2   9       73.03       63.96      4.09 o
   5   2   9       23.97       25.69      3.46 o
   6   2   9       34.93       33.58      4.57 o
 -12   3   9       62.76       59.65      4.52 o
 -11   3   9      101.10      113.15      4.89 o
 -10   3   9      514.96      544.17      9.42 o
  -9   3   9       72.41       70.19      2.39 o
  -8   3   9      490.60      511.87      7.23 o
  -7   3   9        9.89        5.07      1.14 o
  -6   3   9      595.16      576.05      8.83 o
  -5   3   9       80.25       79.34      1.83 o
  -4   3   9      951.57      959.53     21.09 o
  -3   3   9       60.00       55.60      2.24 o
  -2   3   9      518.44      515.44      9.30 o
  -1   3   9      622.22      639.83     10.49 o
   0   3   9      643.08      637.93      9.86 o
   1   3   9       48.18       37.93      3.27 o
   2   3   9      661.97      647.01     10.68 o
   3   3   9      227.20      236.55     18.69 o
   4   3   9       46.86       44.62      4.31 o
   5   3   9        2.10        7.64      4.06 o
   6   3   9       62.52       57.43      5.10 o
 -12   4   9       38.94       38.22      5.05 o
 -11   4   9      338.04      367.29     17.93 o
 -10   4   9       90.53       96.58      4.50 o
  -9   4   9       41.37       36.70      3.25 o
  -8   4   9       38.83       31.79      2.09 o
  -7   4   9      861.76      881.09     11.96 o
  -6   4   9      260.87      285.20      4.72 o
  -5   4   9        1.37        3.57      0.97 o
  -4   4   9        3.40        4.35      0.98 o
  -3   4   9     3143.05     3275.67     45.05 o
  -2   4   9        0.00        0.28      0.82 o
  -1   4   9        0.12       -0.57      1.03 o
   0   4   9      347.87      361.65      9.21 o
   1   4   9      726.00      734.41     10.53 o
   2   4   9        5.02        4.18      2.04 o
   3   4   9        8.17        8.16      3.58 o
   4   4   9      239.24      224.69     17.06 o
   5   4   9        7.75        9.79      5.03 o
   6   4   9       30.63       21.42      4.50 o
 -12   5   9        5.96       15.03      5.63 o
 -11   5   9       25.29       23.46      4.91 o
 -10   5   9      662.34      738.47     22.54 o
  -9   5   9       15.56       14.66      2.46 o
  -8   5   9        4.60        4.52      1.33 o
  -7   5   9        3.41        4.12      1.44 o
  -6   5   9      734.93      733.86     10.21 o
  -5   5   9       12.64        9.48      1.30 o
  -4   5   9        3.32        4.65      1.14 o
  -3   5   9       65.01       63.31      2.19 o
  -2   5   9      140.06      131.49      3.43 o
  -1   5   9       28.27       26.51      1.53 o
   0   5   9       36.22       34.47      1.91 o
   1   5   9       29.06       28.93      4.26 o
   2   5   9      113.31       87.20      5.32 o
   3   5   9       47.58       55.48     14.00 o
   4   5   9        1.29        3.28      6.93 o
   5   5   9        7.11       -4.12      4.39 o
 -11   6   9      173.89      173.78      9.03 o
 -10   6   9       25.07       28.19      4.53 o
  -9   6   9      175.95      170.51     11.51 o
  -8   6   9       10.75       11.71      2.25 o
  -7   6   9      287.44      277.08      6.74 o
  -6   6   9      257.13      234.75      4.57 o
  -5   6   9        2.88        1.35      0.96 o
  -4   6   9       11.33       11.31      1.24 o
  -3   6   9       29.70       28.92      2.73 o
  -2   6   9      286.36      296.06      6.69 o
  -1   6   9      137.72      137.17      3.12 o
   0   6   9       79.02       76.01      3.37 o
   1   6   9        0.82       -1.33      1.70 o
   2   6   9        8.07        8.59      2.38 o
   3   6   9       77.87       70.90      4.97 o
   4   6   9        8.96       10.26      4.42 o
   5   6   9        4.01        5.03      4.09 o
 -10   7   9      100.53       97.19     17.74 o
  -9   7   9        1.47       -0.77      4.01 o
  -8   7   9        0.92       -0.74      4.78 o
  -7   7   9      325.20      315.47      9.86 o
  -6   7   9      114.84      108.10      4.65 o
  -5   7   9        3.78        2.89      2.22 o
  -4   7   9        1.00        1.37      0.97 o
  -3   7   9       36.01       29.01      1.66 o
  -2   7   9       12.79       10.53      1.60 o
  -1   7   9       18.85       16.87      5.18 o
   0   7   9        1.22        1.33      1.84 o
   1   7   9       49.52       44.10      2.74 o
   2   7   9       48.49       39.74      5.16 o
   3   7   9       14.09       14.40      4.25 o
   4   7   9       72.22       90.10      9.55 o
 -10   8   9        9.61        3.00      7.81 o
  -9   8   9       36.39       32.55      6.87 o
  -8   8   9       33.08       32.92      6.23 o
  -7   8   9        4.75       -0.25      4.88 o
  -6   8   9        1.10       -1.24      2.88 o
  -5   8   9        3.83       -0.13      2.36 o
  -4   8   9       46.56       44.68      3.37 o
  -3   8   9       10.16        6.13      1.61 o
  -2   8   9        0.06       -0.68      1.40 o
  -1   8   9       78.80       85.68      3.00 o
   0   8   9       68.92       66.13      7.91 o
   1   8   9        2.59        4.54      2.57 o
   2   8   9       16.45       13.61      6.21 o
   3   8   9       75.00       72.39      5.69 o
   4   8   9        6.15        4.21      6.13 o
  -9   9   9       55.96       62.75      7.05 o
  -8   9   9      105.65      100.32      8.23 o
  -7   9   9       19.23       15.07      5.01 o
  -6   9   9        3.50        4.39      4.55 o
  -5   9   9       66.51       63.40      4.53 o
  -4   9   9      138.35      125.42     11.03 o
  -3   9   9        4.93        1.64      3.20 o
  -2   9   9       35.75       36.70      2.98 o
  -1   9   9       73.14       70.24      4.96 o
   0   9   9       33.67       48.15      3.95 o
   1   9   9       31.70       28.01      3.74 o
   2   9   9        0.01       -2.71      3.41 o
   3   9   9        7.94        7.53      6.78 o
  -7  10   9       83.28       76.74     20.92 o
  -6  10   9        2.96        2.50      4.02 o
  -5  10   9        0.26       -1.49      3.94 o
  -4  10   9        3.44        2.86      5.44 o
  -3  10   9       72.49       69.64      7.11 o
  -2  10   9        0.00        1.18      4.28 o
  -1  10   9       50.55       49.45      6.07 o
   0  10   9       99.26      106.49      8.50 o
   1  10   9       91.87       96.10      7.79 o
  -5  11   9        0.72       -2.37      6.47 o
  -4  11   9       83.67       86.14      7.18 o
  -3  11   9       19.23       19.75      5.03 o
  -2  11   9        6.85        5.82      4.26 o
  -1  11   9        9.92        7.64      7.94 o
 -13   0  10      233.23      223.88     10.80 o
 -12   0  10      198.59      205.90      9.36 o
 -11   0  10       96.27       86.68      5.74 o
 -10   0  10      320.11      320.54      9.08 o
  -9   0  10      799.13      830.90     13.77 o
  -8   0  10     1541.09     1588.09     23.72 o
  -7   0  10       22.51       21.10      1.87 o
  -6   0  10      139.13      133.59      3.81 o
  -5   0  10     2178.37     2272.44     43.36 o
  -4   0  10     7435.56     7365.36    132.25 o
  -3   0  10        6.06        3.81      1.38 o
  -2   0  10      122.94      139.11      4.22 o
  -1   0  10     1719.93     1729.19     32.78 o
   0   0  10     1585.67     1584.22     31.25 o
   1   0  10       11.73        7.23      2.19 o
   2   0  10      140.72      122.83      5.14 o
   3   0  10      242.49      244.61      8.28 o
   4   0  10      499.23      574.07     18.39 o
   5   0  10        0.01        4.95      5.05 o
   6   0  10       30.86       20.88     11.46 o
 -13   1  10       20.11       13.79      6.00 o
 -12   1  10      266.70      283.58      8.46 o
 -11   1  10      159.56      179.32      8.92 o
 -10   1  10      118.92      112.85      2.98 o
  -9   1  10      226.68      218.38      3.73 o
  -8   1  10      210.86      240.40      3.62 o
  -7   1  10     1183.46     1201.71     13.50 o
  -6   1  10      235.98      247.48      3.76 o
  -5   1  10      614.17      659.88      9.71 o
  -4   1  10      738.86      716.19     10.54 o
  -3   1  10      726.23      706.36     13.86 o
  -2   1  10      640.99      671.76      9.10 o
  -1   1  10     1238.45     1303.61     22.72 o
   0   1  10      845.14      765.60     10.56 o
   1   1  10      807.54      801.67     14.23 o
   2   1  10      211.28      219.39     19.85 o
   3   1  10      244.66      259.28      6.52 o
   4   1  10       79.43       78.74      4.89 o
   5   1  10       15.90        9.36      3.87 o
   6   1  10        0.11        8.08      6.47 o
 -12   2  10      179.77      186.10      5.87 o
 -11   2  10      119.27      123.78      7.94 o
 -10   2  10      101.73       97.16      3.36 o
  -9   2  10      196.47      188.82      5.02 o
  -8   2  10      716.42      746.94      9.66 o
  -7   2  10      199.22      236.23      4.01 o
  -6   2  10       45.15       41.78      1.38 o
  -5   2  10     1259.75     1306.96     18.18 o
  -4   2  10     3708.31     3860.86     50.67 o
  -3   2  10       55.72       58.79      1.30 o
  -2   2  10      161.34      156.02      2.75 o
  -1   2  10      594.45      566.53      8.59 o
   0   2  10      880.56      884.46     23.42 o
   1   2  10        1.64       -0.76      2.67 o
   2   2  10       23.98       19.65      2.93 o
   3   2  10       11.61       14.93      5.58 o
   4   2  10      336.38      336.97     13.70 o
   5   2  10        0.01        0.19      3.56 o
 -12   3  10       18.62       24.60      4.00 o
 -11   3  10      153.39      153.51      5.70 o
 -10   3  10      120.02      121.94      5.37 o
  -9   3  10      315.89      313.64     11.99 o
  -8   3  10       81.66       77.05      2.42 o
  -7   3  10     1458.80     1502.51     21.35 o
  -6   3  10      226.00      222.00      3.51 o
  -5   3  10     1458.01     1551.47     44.67 o
  -4   3  10      167.01      153.79      2.84 o
  -3   3  10     1492.53     1562.39     21.16 o
  -2   3  10      467.27      478.62     12.82 o
  -1   3  10      544.52      551.64      9.02 o
   0   3  10       20.27       14.81      2.70 o
   1   3  10     1886.26     2021.23     31.28 o
   2   3  10       77.09       75.54      3.97 o
   3   3  10        3.73        6.35      2.77 o
   4   3  10       11.53       10.31      3.30 o
   5   3  10       96.20       84.95      5.48 o
 -12   4  10        0.75       -3.80      5.68 o
 -11   4  10       15.37       11.64      3.12 o
 -10   4  10      294.38      311.97      7.92 o
  -9   4  10       11.90       11.33      2.31 o
  -8   4  10        0.14       -1.07      1.07 o
  -7   4  10       76.67       61.76      2.39 o
  -6   4  10        0.37        0.74      1.01 o
  -5   4  10      137.44      145.02      5.61 o
  -4   4  10      140.71      140.45      3.61 o
  -3   4  10       26.89       23.96      1.73 o
  -2   4  10      265.07      270.82      4.57 o
  -1   4  10      154.29      152.53      7.31 o
   0   4  10      527.78      530.30     20.03 o
   1   4  10       10.80        9.15      2.15 o
   2   4  10       28.65       27.93      3.18 o
   3   4  10        0.03        1.63      2.64 o
   4   4  10        3.62       -0.33      3.86 o
   5   4  10        4.64        1.33      3.88 o
 -11   5  10        3.89       11.09      4.08 o
 -10   5  10       96.02      105.09     14.94 o
  -9   5  10       13.46       11.44      4.55 o
  -8   5  10      108.61       98.05      4.05 o
  -7   5  10      167.04      155.62      8.51 o
  -6   5  10      683.72      697.64     19.48 o
  -5   5  10       56.84       55.23      1.74 o
  -4   5  10        2.72        2.30      1.90 o
  -3   5  10        1.11       -0.45      1.36 o
  -2   5  10     2353.70     2497.80     38.18 o
  -1   5  10        6.51        9.17      3.73 o
   0   5  10        1.83       -1.44      1.46 o
   1   5  10       32.97       28.67      2.34 o
   2   5  10      179.71      189.94      7.73 o
   3   5  10      133.09      128.45      5.64 o
   4   5  10       36.06       39.73      5.14 o
   5   5  10        0.83       -3.60      4.90 o
 -11   6  10       36.92       32.33      7.67 o
 -10   6  10       55.60       56.09      7.09 o
  -9   6  10        4.11        7.74      6.02 o
  -8   6  10        1.36       -0.09      4.42 o
  -7   6  10       16.25       16.12      4.37 o
  -6   6  10        0.01        1.52      3.01 o
  -5   6  10       63.85       63.32      4.91 o
  -4   6  10        2.04        2.39      3.31 o
  -3   6  10       39.32       30.82      2.04 o
  -2   6  10      307.52      332.88     10.94 o
  -1   6  10       39.84       33.48      2.10 o
   0   6  10      174.42      167.15      3.99 o
   1   6  10        1.29        2.43      2.55 o
   2   6  10      183.84      197.10      6.42 o
   3   6  10       43.11       41.98      5.44 o
   4   6  10        1.95        1.97      3.85 o
 -10   7  10       16.71       14.00      5.27 o
  -9   7  10       22.17       19.54     11.21 o
  -8   7  10       82.31       90.80      7.50 o
  -7   7  10       14.21       11.88      4.00 o
  -6   7  10        5.19        0.97      2.41 o
  -5   7  10       27.78       28.16      2.68 o
  -4   7  10      126.29      131.84      3.96 o
  -3   7  10      111.31      105.33      8.00 o
  -2   7  10       19.71       17.19      2.09 o
  -1   7  10      149.20      148.40     11.03 o
   0   7  10       46.63       47.92      4.00 o
   1   7  10        4.72        6.42      3.80 o
   2   7  10        3.65       -0.39      3.14 o
   3   7  10      383.81      448.70     15.80 o
  -9   8  10        1.56        2.54      6.91 o
  -8   8  10      141.68      132.63      8.29 o
  -7   8  10      124.57      124.23     11.72 o
  -6   8  10       13.02        9.95      3.34 o
  -5   8  10        0.33        6.96      3.58 o
  -4   8  10      175.87      171.27     11.90 o
  -3   8  10       23.40       24.94      6.01 o
  -2   8  10       17.44       17.22      2.78 o
  -1   8  10       41.46       46.54      3.07 o
   0   8  10      349.29      393.80     36.55 o
   1   8  10        6.19        5.33      3.60 o
   2   8  10        1.45        3.38      3.76 o
   3   8  10        8.69       10.41     10.30 o
  -8   9  10       65.92       66.15      7.40 o
  -7   9  10       82.59       81.84     21.26 o
  -6   9  10       50.86       56.00      6.97 o
  -5   9  10      152.76      159.56      8.39 o
  -4   9  10       13.77        8.32      4.51 o
  -3   9  10      181.90      148.90      8.07 o
  -2   9  10       26.70       36.55     10.17 o
  -1   9  10       65.55       60.64      5.11 o
   0   9  10        3.42        2.21      3.62 o
   1   9  10       53.95       50.48      8.92 o
  -7  10  10        8.43       11.47      5.26 o
  -6  10  10        9.81        5.35      5.32 o
  -5  10  10       22.87       37.17      5.63 o
  -4  10  10       65.18       73.76      7.91 o
  -3  10  10       20.33       17.91      4.74 o
  -2  10  10       13.39       13.16      5.29 o
  -1  10  10       34.02       35.92      6.90 o
   0  10  10      123.43      119.20     13.10 o
 -12   1  11       62.33       69.19      9.04 o
 -11   1  11       75.10       69.56      3.38 o
 -10   1  11        0.03        0.39      2.01 o
  -9   1  11       56.56       61.17      2.45 o
  -8   1  11      150.02      151.36      6.40 o
  -7   1  11      127.10      145.68      3.02 o
  -6   1  11       20.89       23.13      1.40 o
  -5   1  11      493.35      488.19     16.00 o
  -4   1  11        0.06        0.22      1.80 o
  -3   1  11      119.81      123.44      2.39 o
  -2   1  11       50.56       42.58      1.64 o
  -1   1  11      518.96      485.57      7.38 o
   0   1  11       10.36        9.43      2.38 o
   1   1  11      177.77      166.35      4.63 o
   2   1  11       48.64       42.66      3.44 o
   3   1  11       78.96       78.01      4.76 o
   4   1  11        1.39        1.92      3.71 o
   5   1  11       38.61       24.01      4.52 o
 -12   2  11       31.18       34.12      3.83 o
 -11   2  11       17.01       18.32      4.74 o
 -10   2  11      102.19       98.77      7.36 o
  -9   2  11        2.91        2.72      2.02 o
  -8   2  11       15.59       14.81      2.33 o
  -7   2  11       16.42       13.90      1.29 o
  -6   2  11      472.80      486.00      6.73 o
  -5   2  11       79.73       70.19      5.28 o
  -4   2  11       42.79       40.57      3.25 o
  -3   2  11      176.03      178.75      2.92 o
  -2   2  11      573.53      578.28      7.71 o
  -1   2  11       25.82       25.50      3.85 o
   0   2  11       66.45       65.14      2.57 o
   1   2  11      537.22      554.37     12.13 o
   2   2  11      320.27      328.00      7.42 o
   3   2  11       32.95       41.73      3.98 o
   4   2  11        0.48        0.92      3.35 o
   5   2  11       78.44       71.46      7.14 o
 -12   3  11        8.84       12.01      4.08 o
 -11   3  11        1.14       -0.07      2.68 o
 -10   3  11      172.82      165.90      7.62 o
  -9   3  11      243.54      230.95      9.51 o
  -8   3  11       52.74       43.66      2.50 o
  -7   3  11        8.70       15.16      1.45 o
  -6   3  11      184.27      192.74      3.45 o
  -5   3  11      414.17      402.18      6.76 o
  -4   3  11      242.20      231.28      4.53 o
  -3   3  11        0.43       -1.25      1.45 o
  -2   3  11      159.70      164.37      3.68 o
  -1   3  11      844.50      880.53     13.09 o
   0   3  11      392.44      391.66      7.81 o
   1   3  11      257.55      235.47      5.86 o
   2   3  11      191.16      177.50      6.12 o
   3   3  11      189.93      180.79     12.58 o
   4   3  11       85.25       78.44      5.65 o
 -12   4  11       43.50       29.84      8.88 o
 -11   4  11      133.11      135.73     16.32 o
 -10   4  11      139.30      155.28      6.20 o
  -9   4  11       37.09       37.91      3.18 o
  -8   4  11      253.61      257.99      5.73 o
  -7   4  11        5.93        6.09      1.58 o
  -6   4  11      763.90      827.49     11.61 o
  -5   4  11      773.86      793.63     10.87 o
  -4   4  11      243.38      241.03      4.20 o
  -3   4  11       48.07       46.59      4.04 o
  -2   4  11      448.50      443.73      6.92 o
  -1   4  11      670.65      694.22     12.07 o
   0   4  11        9.63        9.74      2.17 o
   1   4  11       11.13       12.71      5.01 o
   2   4  11      128.93      119.83      5.08 o
   3   4  11      239.83      248.90      9.15 o
   4   4  11       34.31       32.09      5.99 o
 -11   5  11       21.82       14.25      5.66 o
 -10   5  11       34.28       41.42      9.09 o
  -9   5  11      127.65      120.30     12.54 o
  -8   5  11       64.19       54.51      3.55 o
  -7   5  11      161.97      157.94      3.86 o
  -6   5  11       13.54       10.48      1.40 o
  -5   5  11      697.18      718.74     42.19 o
  -4   5  11       14.24       13.98      4.54 o
  -3   5  11      432.32      451.81      8.31 o
  -2   5  11      152.18      159.65      4.29 o
  -1   5  11      426.44      436.31      9.65 o
   0   5  11       32.57       31.99      2.62 o
   1   5  11      291.04      295.16      7.14 o
   2   5  11      390.73      395.95      9.61 o
   3   5  11      103.63      108.21      8.75 o
   4   5  11        0.38       -4.12      4.12 o
 -11   6  11        2.54        1.03      5.37 o
 -10   6  11       36.43       29.87      5.31 o
  -9   6  11      141.77      150.69     14.13 o
  -8   6  11       37.69       30.82      4.72 o
  -7   6  11        0.13        3.62      3.01 o
  -6   6  11      651.33      700.52     21.92 o
  -5   6  11      198.97      216.06      7.08 o
  -4   6  11       14.56       14.67      4.03 o
  -3   6  11       28.28       30.78      2.49 o
  -2   6  11      811.56      853.48     28.61 o
  -1   6  11      123.84      133.03      3.68 o
   0   6  11        0.03        1.42      1.92 o
   1   6  11        0.61        6.19      3.25 o
   2   6  11      364.13      403.86     12.96 o
   3   6  11      488.94      553.80     43.23 o
 -10   7  11       40.87       43.49      6.90 o
  -9   7  11       60.76       60.04      6.87 o
  -8   7  11      228.79      247.04      8.81 o
  -7   7  11       30.98       34.92      4.52 o
  -6   7  11       52.02       44.42      3.80 o
  -5   7  11      137.37      128.48      5.04 o
  -4   7  11      293.32      319.64     24.26 o
  -3   7  11       72.25       80.20      3.59 o
  -2   7  11       77.88       69.69      3.66 o
  -1   7  11       57.13       63.95      3.24 o
   0   7  11      242.36      249.71     17.41 o
   1   7  11       17.11       12.54      3.53 o
   2   7  11       34.57       28.41      6.61 o
  -9   8  11      226.97      218.12     28.52 o
  -8   8  11       51.20       38.87      7.24 o
  -7   8  11       14.72       14.20      6.01 o
  -6   8  11       11.56       13.80      4.52 o
  -5   8  11      403.13      421.13     14.09 o
  -4   8  11        8.99       11.96      2.56 o
  -3   8  11      219.33      271.57     18.01 o
  -2   8  11       44.80       51.14      4.07 o
  -1   8  11      209.39      245.74      8.26 o
   0   8  11       95.65      105.66     17.09 o
   1   8  11       42.77       49.32      4.84 o
  -8   9  11      232.21      211.91     11.23 o
  -7   9  11      104.98      112.33      7.60 o
  -6   9  11        3.33        3.64      6.96 o
  -5   9  11        9.30       18.33      5.47 o
  -4   9  11      150.51      170.20      7.92 o
  -3   9  11       87.30       87.54      7.16 o
  -2   9  11        2.89        5.55      4.26 o
  -1   9  11       17.45       15.03      6.82 o
   0   9  11       41.86       58.37     10.93 o
  -6  10  11       13.97       15.98      9.81 o
  -5  10  11       40.14       33.01      7.47 o
  -4  10  11       56.38       52.65      6.24 o
  -3  10  11       21.75       22.84      5.32 o
  -2  10  11        0.42       -3.59      5.25 o
 -12   0  12      313.14      355.96     20.95 o
 -11   0  12      124.91      135.16      6.41 o
 -10   0  12      378.01      407.54      9.44 o
  -9   0  12       55.33       52.05      3.79 o
  -8   0  12      400.88      399.30      8.65 o
  -7   0  12      316.10      315.85      7.21 o
  -6   0  12       11.38       14.22      2.00 o
  -5   0  12       34.37       31.42      2.34 o
  -4   0  12     1085.38     1050.80     21.49 o
  -3   0  12      308.85      305.44      7.70 o
  -2   0  12       49.00       46.95      2.82 o
  -1   0  12        3.98        1.38      2.24 o
   0   0  12      656.12      596.81     17.16 o
   1   0  12      557.68      578.68     14.52 o
   2   0  12       25.98       26.78      5.14 o
   3   0  12       20.13       14.04      5.14 o
   4   0  12        4.33        8.09      7.03 o
 -12   1  12      128.04      112.46      8.51 o
 -11   1  12       26.10       28.20      3.31 o
 -10   1  12        6.44        7.81      1.48 o
  -9   1  12      232.57      232.00      4.91 o
  -8   1  12       41.40       38.96      3.18 o
  -7   1  12       78.80       72.65      2.18 o
  -6   1  12        6.66        6.04      1.06 o
  -5   1  12      510.15      514.12      9.07 o
  -4   1  12       37.69       38.75      3.81 o
  -3   1  12       26.10       28.22      2.37 o
  -2   1  12      432.13      416.24     10.36 o
  -1   1  12        3.63        2.92      1.47 o
   0   1  12      598.55      602.83     28.68 o
   1   1  12        1.04        0.33      2.28 o
   2   1  12      241.89      250.07      6.62 o
   3   1  12        2.49        2.47      3.39 o
   4   1  12      209.27      220.40      8.98 o
 -12   2  12       77.01       76.65      5.83 o
 -11   2  12        4.87        9.78      6.64 o
 -10   2  12       20.90       19.37      2.27 o
  -9   2  12        0.01        0.46      2.72 o
  -8   2  12        0.10        1.10      0.86 o
  -7   2  12       35.02       26.44      1.95 o
  -6   2  12        2.47        1.02      1.85 o
  -5   2  12       13.07       15.09      2.12 o
  -4   2  12       19.75       20.35      2.46 o
  -3   2  12       19.86       21.17      1.06 o
  -2   2  12       55.55       46.29      1.92 o
  -1   2  12      160.78      140.44      3.64 o
   0   2  12       63.01       61.48      3.34 o
   1   2  12      115.95       98.48      3.87 o
   2   2  12       49.73       45.83      3.32 o
   3   2  12       61.42       50.66      4.87 o
   4   2  12        7.29        8.13      4.53 o
 -12   3  12        5.90        4.85      4.94 o
 -11   3  12      165.66      178.73     21.28 o
 -10   3  12        6.96        7.67      2.79 o
  -9   3  12        9.34        4.36      2.41 o
  -8   3  12        1.18        0.28      1.58 o
  -7   3  12      348.23      370.71      6.54 o
  -6   3  12        2.88        3.69      3.43 o
  -5   3  12        1.81        1.79      1.38 o
  -4   3  12       28.58       24.01      1.87 o
  -3   3  12      517.45      506.65     18.16 o
  -2   3  12        6.51        6.95      1.34 o
  -1   3  12      201.68      199.89      7.23 o
   0   3  12      196.09      203.98      5.29 o
   1   3  12        7.27        8.02      2.46 o
   2   3  12        8.75        8.68      3.25 o
   3   3  12       83.15       84.13      5.56 o
 -11   4  12        8.58        7.53      6.28 o
 -10   4  12        0.43        4.89      4.56 o
  -9   4  12        0.13        2.17      2.65 o
  -8   4  12        1.44        0.21      1.65 o
  -7   4  12       13.23       14.71      3.05 o
  -6   4  12        5.32        2.75      1.48 o
  -5   4  12       84.66       86.02      2.97 o
  -4   4  12        3.65        3.49      1.47 o
  -3   4  12        7.21        3.84      2.48 o
  -2   4  12       47.95       43.46      8.61 o
  -1   4  12        0.02       -0.31      1.58 o
   0   4  12       17.99       12.33      2.66 o
   1   4  12        2.16       -0.06      2.75 o
   2   4  12      222.16      238.22      7.98 o
   3   4  12        6.07        5.81      3.89 o
 -11   5  12       15.76       11.74      4.73 o
 -10   5  12       58.43       62.86      7.28 o
  -9   5  12       77.36       65.55     10.68 o
  -8   5  12       18.33       14.58      5.67 o
  -7   5  12       23.31       25.22      4.62 o
  -6   5  12        9.81        9.97      2.23 o
  -5   5  12       44.44       44.19      4.59 o
  -4   5  12      343.73      358.66     11.63 o
  -3   5  12      372.04      395.96     21.50 o
  -2   5  12       29.90       31.50      1.79 o
  -1   5  12      119.91      124.30      3.72 o
   0   5  12      111.13      114.15      4.04 o
   1   5  12       79.05       87.64     12.25 o
   2   5  12        4.20        4.26      4.84 o
   3   5  12       59.87       61.65     12.53 o
 -10   6  12      160.50      151.66     19.70 o
  -9   6  12        0.91       -1.65      4.82 o
  -8   6  12       29.50       32.39      4.00 o
  -7   6  12       91.40       76.01      8.26 o
  -6   6  12      393.80      418.90     11.98 o
  -5   6  12       60.55       54.80      3.23 o
  -4   6  12       51.22       56.62      5.17 o
  -3   6  12      115.88      112.32      5.41 o
  -2   6  12      127.56      152.27      3.94 o
  -1   6  12       21.51       20.40      5.73 o
   0   6  12       12.98       10.22      3.72 o
   1   6  12       77.87       86.24      8.17 o
   2   6  12      185.43      204.87     24.97 o
  -9   7  12      353.81      354.02     24.47 o
  -8   7  12        3.23        6.70      4.66 o
  -7   7  12        6.49        7.72      5.60 o
  -6   7  12      111.26      107.49      5.29 o
  -5   7  12      419.75      444.59     24.52 o
  -4   7  12        5.79        6.46      2.87 o
  -3   7  12       81.17       88.28     13.85 o
  -2   7  12      140.10      142.05      5.69 o
  -1   7  12      175.11      183.87     16.07 o
   0   7  12        0.59       -3.97      4.27 o
   1   7  12       18.08       13.16      5.11 o
  -8   8  12       65.45       60.84      7.77 o
  -7   8  12       11.66        9.73      6.12 o
  -6   8  12       84.03       79.86      6.36 o
  -5   8  12       52.99       43.03      5.81 o
  -4   8  12       30.60       16.02      5.38 o
  -3   8  12        1.59        2.40      3.39 o
  -2   8  12       12.64       12.93      3.96 o
  -1   8  12       55.60       54.10      6.52 o
   0   8  12       15.40       12.81      4.35 o
  -7   9  12        2.77        2.01      7.25 o
  -6   9  12        1.76       -2.97      5.60 o
  -5   9  12       22.52       14.60      5.62 o
  -4   9  12        0.09       -0.14      5.27 o
  -3   9  12       19.45       18.73      7.01 o
  -2   9  12       22.65       20.65      5.66 o
 -12   1  13        1.35       -5.52      5.52 o
 -11   1  13        5.64        3.73      3.27 o
 -10   1  13      252.58      265.11     19.78 o
  -9   1  13       93.86       96.13      4.71 o
  -8   1  13        0.00       -2.11      2.29 o
  -7   1  13        3.69        3.03      1.09 o
  -6   1  13      190.76      187.78      4.19 o
  -5   1  13        1.52        1.19      1.12 o
  -4   1  13       33.11       27.54      1.84 o
  -3   1  13       37.88       33.71      2.30 o
  -2   1  13        0.22        0.68      1.59 o
  -1   1  13        1.79        3.05      1.79 o
   0   1  13        8.88        6.43      2.30 o
   1   1  13        0.13       -2.07      2.67 o
   2   1  13        0.03        5.23      3.17 o
   3   1  13        3.48       -1.87      3.74 o
 -12   2  13        2.41        0.13      6.26 o
 -11   2  13      214.30      213.82      8.36 o
 -10   2  13       81.24       81.55      5.04 o
  -9   2  13       51.45       42.61      4.88 o
  -8   2  13       25.25       25.94      4.65 o
  -7   2  13      347.15      371.03      6.90 o
  -6   2  13      188.30      184.03      5.30 o
  -5   2  13      208.21      197.92      5.51 o
  -4   2  13       76.45       66.78      3.40 o
  -3   2  13      614.09      646.03     10.50 o
  -2   2  13       23.23       18.49      2.71 o
  -1   2  13      216.41      208.06      8.87 o
   0   2  13       10.73        7.01      3.34 o
   1   2  13      560.58      577.99     12.21 o
   2   2  13        0.03       -3.66      4.45 o
   3   2  13        1.02        1.65      6.26 o
 -11   3  13      160.84      154.26      7.14 o
 -10   3  13      133.36      145.75      6.30 o
  -9   3  13       20.77       21.77      3.03 o
  -8   3  13        8.32        8.44      4.10 o
  -7   3  13      906.00      948.38     40.85 o
  -6   3  13      368.22      407.82     22.10 o
  -5   3  13        5.83        4.31      2.59 o
  -4   3  13       62.81       58.54      3.29 o
  -3   3  13      234.86      226.42      6.85 o
  -2   3  13      218.96      201.88      4.42 o
  -1   3  13       75.40       64.92      2.78 o
   0   3  13      167.91      174.01     13.93 o
   1   3  13        2.31        7.40      5.17 o
   2   3  13       84.89       83.05      5.55 o
 -11   4  13      138.22      140.15      8.60 o
 -10   4  13      126.78      119.50      7.89 o
  -9   4  13      172.90      175.34      7.24 o
  -8   4  13      162.14      155.41      6.22 o
  -7   4  13      249.57      258.41      5.08 o
  -6   4  13      189.83      189.04      4.90 o
  -5   4  13      103.21       91.39      5.08 o
  -4   4  13      156.73      154.51      4.35 o
  -3   4  13      236.04      220.88     15.39 o
  -2   4  13      119.29      123.26      7.66 o
  -1   4  13       28.52       25.39      2.98 o
   0   4  13       64.88       49.52      4.64 o
   1   4  13      207.87      201.69     13.47 o
   2   4  13        9.09       13.24      3.70 o
 -10   5  13      482.17      493.73     23.02 o
  -9   5  13        3.04        6.94      7.83 o
  -8   5  13        0.29       -3.55      3.55 o
  -7   5  13      165.52      174.32      5.41 o
  -6   5  13     1324.03     1421.28     37.79 o
  -5   5  13        0.02        0.69      2.33 o
  -4   5  13        2.72        2.56      2.17 o
  -3   5  13       56.09       45.84      3.37 o
  -2   5  13      559.79      541.53     20.23 o
  -1   5  13        0.00        0.04      2.74 o
   0   5  13       33.35       31.51      3.84 o
   1   5  13        2.18        5.23      4.28 o
 -10   6  13       26.82       29.06      5.84 o
  -9   6  13      360.46      368.63     14.29 o
  -8   6  13       19.31       18.85      5.06 o
  -7   6  13       40.05       38.59      6.17 o
  -6   6  13       92.96       98.12      6.09 o
  -5   6  13      481.01      504.01     14.63 o
  -4   6  13        1.62        2.73      3.20 o
  -3   6  13       77.36       67.30      4.23 o
  -2   6  13       16.96       13.63      3.42 o
  -1   6  13       71.03       71.18      5.86 o
   0   6  13        4.11        6.79      4.02 o
   1   6  13        0.23       -0.88      3.69 o
  -9   7  13      109.94       90.31      8.12 o
  -8   7  13       12.61        9.63      9.22 o
  -7   7  13       53.75       58.67      6.50 o
  -6   7  13      210.90      221.00      9.09 o
  -5   7  13       62.13       60.72      4.57 o
  -4   7  13       49.61       54.47      4.39 o
  -3   7  13      109.36      116.59      5.70 o
  -2   7  13       36.52       31.86      4.23 o
  -1   7  13       68.78       75.78      5.55 o
   0   7  13        2.28        2.08      3.78 o
  -7   8  13        0.06        2.59      7.07 o
  -6   8  13        3.30        2.90      4.10 o
  -5   8  13       41.09       35.11      5.69 o
  -4   8  13       29.29       38.31      6.30 o
  -3   8  13        0.06        0.88      6.22 o
  -2   8  13       20.11        9.59      5.72 o
 -11   0  14      150.39      162.00     14.17 o
 -10   0  14      227.02      233.56      9.18 o
  -9   0  14       65.67       62.67      4.50 o
  -8   0  14       57.75       74.40      3.55 o
  -7   0  14      378.50      401.41     10.13 o
  -6   0  14      460.86      493.70     14.50 o
  -5   0  14      719.90      743.28     20.05 o
  -4   0  14      141.89      169.18      6.43 o
  -3   0  14      134.53      136.77      6.07 o
  -2   0  14      701.80      703.31     19.29 o
  -1   0  14      911.01      927.32     37.62 o
   0   0  14      402.05      441.07     15.25 o
   1   0  14       98.03       94.46     12.11 o
   2   0  14        0.60        6.95      6.50 o
 -11   1  14      119.10      124.88      6.19 o
 -10   1  14       64.00       59.07      4.71 o
  -9   1  14        0.50        1.11      3.02 o
  -8   1  14     1303.30     1418.92     25.94 o
  -7   1  14      202.28      213.78      5.22 o
  -6   1  14        0.93        2.90      2.80 o
  -5   1  14        5.96        5.05      1.42 o
  -4   1  14      521.30      536.22      9.32 o
  -3   1  14      213.38      224.03      4.98 o
  -2   1  14       18.56       20.40      2.75 o
  -1   1  14       91.83       91.07      5.33 o
   0   1  14      334.31      361.23     10.70 o
   1   1  14      450.55      467.48     17.06 o
   2   1  14       20.61       21.77     10.67 o
 -11   2  14      166.21      158.01      8.31 o
 -10   2  14       12.95       18.68     10.68 o
  -9   2  14      440.25      477.37     17.46 o
  -8   2  14       84.40       80.52      3.76 o
  -7   2  14      422.47      424.77     18.56 o
  -6   2  14        1.66       -1.65      2.77 o
  -5   2  14      557.26      556.43     25.57 o
  -4   2  14      463.06      476.42      8.69 o
  -3   2  14      256.41      248.44      5.23 o
  -2   2  14      235.58      253.02      6.82 o
  -1   2  14      327.58      359.76     10.62 o
   0   2  14      316.56      310.46     12.97 o
   1   2  14       89.71       86.10      7.44 o
 -11   3  14      145.69      148.00      8.79 o
 -10   3  14        0.10        3.52      4.09 o
  -9   3  14       46.44       50.37      5.81 o
  -8   3  14      284.74      289.15     13.60 o
  -7   3  14      245.09      249.66     14.50 o
  -6   3  14       11.50        8.91      2.84 o
  -5   3  14      124.83      129.73     11.72 o
  -4   3  14      192.66      190.47     11.58 o
  -3   3  14      151.07      166.63      4.46 o
  -2   3  14       21.34       23.10      3.56 o
  -1   3  14       34.06       35.97      5.69 o
   0   3  14      105.86      103.69     14.32 o
   1   3  14      131.82      120.22      7.99 o
 -10   4  14      165.96      151.47      8.66 o
  -9   4  14       13.25       19.76      4.94 o
  -8   4  14       12.31       10.69      3.65 o
  -7   4  14       26.29       20.17      2.65 o
  -6   4  14      197.67      212.08      7.12 o
  -5   4  14       67.68       76.79      4.25 o
  -4   4  14      132.37      137.16      9.24 o
  -3   4  14       43.34       39.13      7.19 o
  -2   4  14      196.04      218.36     11.71 o
  -1   4  14       97.49       99.44      5.29 o
   0   4  14       11.64       10.75      8.31 o
   1   4  14        1.37       -9.38      9.38 o
 -10   5  14       38.43       47.17      9.70 o
  -9   5  14       62.68       54.42      6.30 o
  -8   5  14        0.84        1.06      3.82 o
  -7   5  14       68.91       76.95      5.48 o
  -6   5  14        3.57       -0.56      4.38 o
  -5   5  14      159.85      166.24      7.17 o
  -4   5  14       21.75       19.38      3.70 o
  -3   5  14        5.43        8.17      3.79 o
  -2   5  14        1.41        2.91      3.99 o
  -1   5  14       13.71       14.42      4.06 o
   0   5  14       12.00       11.32      6.32 o
  -9   6  14       19.08       20.40      6.67 o
  -8   6  14        1.34        5.54      5.00 o
  -7   6  14      130.27      111.48     13.70 o
  -6   6  14       29.31       35.57      9.81 o
  -5   6  14        7.00        7.74      5.90 o
  -4   6  14        6.27       -1.46      3.95 o
  -3   6  14      118.81      122.04      6.00 o
  -2   6  14       30.68       27.65      4.34 o
  -1   6  14        1.97       -0.16      4.89 o
  -7   7  14       43.35       41.48      7.51 o
  -6   7  14        1.42       -2.37      5.91 o
  -5   7  14       92.71       74.05      7.42 o
  -4   7  14       45.26       42.39      9.11 o
  -3   7  14        9.78        0.26      4.25 o
  -2   7  14        0.77       -2.41      4.50 o
 -11   1  15        5.33        3.26      5.66 o
 -10   1  15       22.06       10.54      4.79 o
  -9   1  15       10.21       18.78      4.96 o
  -8   1  15        3.89        4.42      2.31 o
  -7   1  15       59.28       50.93      4.03 o
  -6   1  15       53.19       49.30      4.28 o
  -5   1  15        1.44        2.83      1.48 o
  -4   1  15       67.36       63.11      3.07 o
  -3   1  15       23.68       19.17      2.66 o
  -2   1  15       55.62       53.74      3.51 o
  -1   1  15       37.89       23.52      6.88 o
   0   1  15       18.31       30.20      7.02 o
 -10   2  15        0.64        1.25      7.82 o
  -9   2  15        1.16        6.69      6.16 o
  -8   2  15        6.43        3.03      3.09 o
  -7   2  15      212.59      235.28     10.92 o
  -6   2  15       77.08       77.01     10.47 o
  -5   2  15        1.46       -3.13      3.13 o
  -4   2  15       29.62       34.71      3.97 o
  -3   2  15        0.72        3.65      3.35 o
  -2   2  15      156.38      156.55      5.26 o
  -1   2  15       51.51       47.68      4.95 o
   0   2  15       14.27       13.39      6.44 o
 -10   3  15       39.29       33.79      7.02 o
  -9   3  15      214.56      199.92      8.26 o
  -8   3  15       74.78       70.96      4.40 o
  -7   3  15        0.44       -1.35      2.68 o
  -6   3  15       19.24       21.17      3.83 o
  -5   3  15      272.62      312.96     19.05 o
  -4   3  15        8.16        5.88      4.05 o
  -3   3  15        0.57        0.94      3.48 o
  -2   3  15        0.19       -1.78      3.36 o
  -1   3  15      203.89      195.15      8.07 o
   0   3  15        4.93       -8.17      8.50 o
 -10   4  15        4.98       -2.26      6.37 o
  -9   4  15        4.88        9.16      5.67 o
  -8   4  15       31.25       27.72      3.66 o
  -7   4  15       74.40       69.10      3.98 o
  -6   4  15       70.77       63.12     10.53 o
  -5   4  15        2.66       -0.10      4.62 o
  -4   4  15       35.72       46.12      4.85 o
  -3   4  15        3.52        3.08      3.65 o
  -2   4  15      222.46      212.53      8.25 o
  -1   4  15        0.99        9.43      4.59 o
  -9   5  15        4.28        5.19      6.13 o
  -8   5  15        0.70        2.51      4.70 o
  -7   5  15       16.79       17.82      4.14 o
  -6   5  15       69.95       69.25      5.29 o
  -5   5  15       91.39       89.32      5.77 o
  -4   5  15       11.72       12.15      3.94 o
  -3   5  15       28.90       27.77      4.80 o
  -2   5  15       29.90       27.68      6.54 o
  -7   6  15       12.24        5.62      5.40 o
  -6   6  15       21.42       23.48      4.56 o
  -5   6  15       18.94       19.55      4.71 o
  -4   6  15       90.31       94.69      6.43 o
  -3   6  15       43.39       40.17      5.29 o
 -10   0  16        3.63       13.12      9.12 o
  -9   0  16      289.02      253.95     17.53 o
  -8   0  16      405.46      442.40     15.81 o
  -7   0  16       58.23       60.74      9.96 o
  -6   0  16      134.30      129.91     10.84 o
  -5   0  16       67.84       59.71     10.00 o
  -4   0  16        2.54        1.31      5.18 o
  -3   0  16       82.79       68.22      8.95 o
  -2   0  16      137.61      100.59     11.98 o
  -1   0  16        4.18        2.73      5.81 o
 -10   1  16        9.69        5.09      5.23 o
  -9   1  16      108.75       86.90      7.43 o
  -8   1  16      165.55      168.17     10.09 o
  -7   1  16       64.36       50.15      8.66 o
  -6   1  16       18.27       17.51      5.15 o
  -5   1  16      280.40      287.31      9.25 o
  -4   1  16       74.37       70.83      4.64 o
  -3   1  16       10.66        8.49      3.74 o
  -2   1  16       18.36       14.63      4.14 o
  -1   1  16       33.52       34.20      8.03 o
  -9   2  16       76.63       56.34      6.55 o
  -8   2  16      250.35      241.42      8.00 o
  -7   2  16       54.39       54.03      5.36 o
  -6   2  16       18.40       16.63      4.66 o
  -5   2  16       21.44       19.15      3.86 o
  -4   2  16        5.53        6.45      3.88 o
  -3   2  16        8.11        5.12      4.11 o
  -2   2  16       17.65       18.01      4.41 o
  -9   3  16        2.60        4.77      5.70 o
  -8   3  16        3.21        8.66      3.33 o
  -7   3  16       17.94       21.52      7.32 o
  -6   3  16        6.09        6.33      4.20 o
  -5   3  16       39.74       35.19      4.40 o
  -4   3  16        1.53        5.75      3.92 o
  -3   3  16        2.22       -1.34      4.24 o
  -2   3  16        0.42        4.81      5.01 o
  -8   4  16        2.67        6.03      4.68 o
  -7   4  16       20.41        9.84      3.73 o
  -6   4  16      132.50      120.38      6.44 o
  -5   4  16        0.95        1.73      7.26 o
  -4   4  16        7.12        8.12      4.51 o
  -3   4  16       25.30       25.92      4.83 o
  -7   5  16        0.03        1.79      6.58 o
  -6   5  16        6.60        4.19      4.80 o
  -5   5  16       14.61        9.11      6.58 o
  -8   1  17        2.80        2.96      4.32 o
  -7   1  17       27.81       17.70      5.96 o
  -6   1  17        3.85        2.78      6.53 o
  -5   1  17       39.29       34.48      6.23 o
  -4   1  17        1.68       -3.31      5.25 o
  -7   2  17       56.98       54.72      6.86 o
  -6   2  17      116.37       99.68      8.78 o
  -5   2  17       54.93       51.45      6.72 o
  -4   2  17       11.53       11.31      6.82 o
 
